# Supplementary material for: Anaemia among adolescent girls, pregnant and lactating women in the southern rural region of Bangladesh: Prevalence and risk factors
Source: PLoS One. 2024 Jul 10;19(7):e0306183. doi: 10.1371/journal.pone.0306183 (PMC11236138; doi:10.1371/journal.pone.0306183)
Supplement: S1 Dataset — (XLS) [file pone.0306183.s002.xls]

## Sheet: Sheet1
District	Upazila	Age	Religion	Education	Employment_status	Family_member	Res_grains	Res_Pulses	Res_dairyp	Res_Meatfish	Res_Nuts_seeds	Res_eggs	Res_darkveg	Res_vitA	Res_othveg	Res_otherfruits	DDS	MDDW	Toilet_facility	Wash_hand_food	Wash_hand_toilet	Media_expose	Wealth_index	Hb	Hb_cat
4. Satkhira	9. Kalaroa	13	1. muslim	1. upto primary	0. No	0. <5 members	1	1	0	0	0	0	0	0	0	0	2	0. less than 5	1. Improved toilet facility	1. Occational	2. Always	0. no	1. Poorest	10.1	2. moderate/severe
3. Khulna	6. Dumuria	17	2. non-muslim	1. upto primary	0. No	1. >= 5 members	1	1	0	1	0	0	1	1	0	0	5	1. 5 or more	1. Improved toilet facility	2. Always	2. Always	1. yes	3. Middle	11.5	1. mild
2. Patuakhali	3. Rangabali	15	1. muslim	1. upto primary	0. No	1. >= 5 members	1	1	0	0	0	0	0	0	0	1	3	0. less than 5	0. Unimproved toilet facilty	2. Always	2. Always	0. no	2. Poorer	11.8	1. mild
3. Khulna	6. Dumuria	14	2. non-muslim	1. upto primary	0. No	0. <5 members	1	0	0	0	0	1	0	0	1	0	3	0. less than 5	1. Improved toilet facility	1. Occational	2. Always	0. no	2. Poorer	11.1	1. mild
2. Patuakhali	4. Galachipa	16	1. muslim	1. upto primary	0. No	1. >= 5 members	0	0	0	1	0	0	1	1	0	0	3	0. less than 5	1. Improved toilet facility	1. Occational	2. Always	0. no	4. Richer	12.3	0. Non-anaemic
2. Patuakhali	2. Patuakhali Sadar	14	1. muslim	1. upto primary	0. No	1. >= 5 members	0	0	0	1	1	1	1	0	0	0	4	0. less than 5	1. Improved toilet facility	2. Always	2. Always	1. yes	4. Richer	11	1. mild
2. Patuakhali	3. Rangabali	14	1. muslim	1. upto primary	0. No	1. >= 5 members	0	0	0	0	0	1	0	1	0	0	2	0. less than 5	1. Improved toilet facility	1. Occational	1. Occational	1. yes	1. Poorest	12.9	0. Non-anaemic
4. Satkhira	7. Satkhira Sadar	13	1. muslim	1. upto primary	0. No	0. <5 members	1	0	0	0	0	1	0	0	0	0	2	0. less than 5	1. Improved toilet facility	1. Occational	1. Occational	0. no	4. Richer	12.7	0. Non-anaemic
2. Patuakhali	3. Rangabali	13	1. muslim	1. upto primary	0. No	1. >= 5 members	1	1	0	0	0	1	1	0	0	0	4	0. less than 5	0. Unimproved toilet facilty	1. Occational	2. Always	1. yes	3. Middle	12.9	0. Non-anaemic
3. Khulna	6. Dumuria	13	1. muslim	1. upto primary	0. No	1. >= 5 members	1	0	0	1	0	0	1	1	0	0	4	0. less than 5	0. Unimproved toilet facilty	1. Occational	2. Always	1. yes	4. Richer	10.3	2. moderate/severe
2. Patuakhali	2. Patuakhali Sadar	14	1. muslim	1. upto primary	0. No	0. <5 members	1	0	0	1	1	0	1	1	0	0	5	1. 5 or more	0. Unimproved toilet facilty	2. Always	2. Always	1. yes	4. Richer	9.9	2. moderate/severe
2. Patuakhali	3. Rangabali	15	1. muslim	1. upto primary	0. No	1. >= 5 members	0	0	0	1	0	0	0	1	0	1	3	0. less than 5	0. Unimproved toilet facilty	2. Always	2. Always	1. yes	4. Richer	14.3	0. Non-anaemic
4. Satkhira	7. Satkhira Sadar	16	2. non-muslim	1. upto primary	1. Yes	0. <5 members	1	1	1	1	0	1	0	0	0	0	5	1. 5 or more	1. Improved toilet facility	2. Always	2. Always	1. yes	1. Poorest	14	0. Non-anaemic
2. Patuakhali	3. Rangabali	14	1. muslim	1. upto primary	0. No	1. >= 5 members	0	0	0	0	0	0	1	1	0	0	2	0. less than 5	0. Unimproved toilet facilty	2. Always	2. Always	1. yes	3. Middle	12.1	0. Non-anaemic
2. Patuakhali	4. Galachipa	13	1. muslim	1. upto primary	0. No	0. <5 members	1	1	0	0	0	0	0	0	0	0	2	0. less than 5	0. Unimproved toilet facilty	1. Occational	2. Always	1. yes	1. Poorest	11	1. mild
2. Patuakhali	4. Galachipa	14	1. muslim	1. upto primary	0. No	0. <5 members	0	1	0	0	0	0	0	0	0	0	1	0. less than 5	1. Improved toilet facility	2. Always	2. Always	0. no	2. Poorer	11	1. mild
2. Patuakhali	4. Galachipa	13	1. muslim	1. upto primary	0. No	1. >= 5 members	1	0	0	1	0	1	1	0	0	0	4	0. less than 5	0. Unimproved toilet facilty	1. Occational	2. Always	1. yes	4. Richer	12.8	0. Non-anaemic
2. Patuakhali	3. Rangabali	15	1. muslim	1. upto primary	0. No	1. >= 5 members	0	0	0	0	0	1	0	0	0	0	1	0. less than 5	1. Improved toilet facility	1. Occational	2. Always	0. no	3. Middle	13.4	0. Non-anaemic
2. Patuakhali	3. Rangabali	17	1. muslim	1. upto primary	0. No	0. <5 members	1	0	0	1	0	0	0	1	0	0	3	0. less than 5	1. Improved toilet facility	2. Always	2. Always	1. yes	1. Poorest	13.1	0. Non-anaemic
3. Khulna	6. Dumuria	13	1. muslim	1. upto primary	0. No	0. <5 members	1	0	0	1	0	1	1	1	0	0	5	1. 5 or more	0. Unimproved toilet facilty	1. Occational	2. Always	1. yes	1. Poorest	12.8	0. Non-anaemic
3. Khulna	6. Dumuria	13	2. non-muslim	1. upto primary	0. No	0. <5 members	1	0	0	0	0	0	1	1	0	0	3	0. less than 5	1. Improved toilet facility	2. Always	2. Always	1. yes	5. Richest	13.8	0. Non-anaemic
3. Khulna	6. Dumuria	15	2. non-muslim	1. upto primary	0. No	1. >= 5 members	1	0	0	0	0	0	1	1	0	0	3	0. less than 5	1. Improved toilet facility	2. Always	1. Occational	1. yes	4. Richer	11.2	1. mild
2. Patuakhali	4. Galachipa	13	1. muslim	1. upto primary	0. No	1. >= 5 members	1	0	0	0	0	0	1	0	0	0	2	0. less than 5	0. Unimproved toilet facilty	1. Occational	1. Occational	1. yes	3. Middle	12.4	0. Non-anaemic
3. Khulna	6. Dumuria	13	2. non-muslim	1. upto primary	0. No	0. <5 members	1	1	0	0	0	0	1	1	0	1	5	1. 5 or more	1. Improved toilet facility	2. Always	1. Occational	1. yes	4. Richer	12.4	0. Non-anaemic
4. Satkhira	7. Satkhira Sadar	16	2. non-muslim	1. upto primary	0. No	0. <5 members	1	1	0	1	0	0	0	1	0	0	4	0. less than 5	1. Improved toilet facility	1. Occational	2. Always	1. yes	1. Poorest	10.9	2. moderate/severe
2. Patuakhali	4. Galachipa	13	2. non-muslim	2. Secondary	0. No	1. >= 5 members	1	1	0	0	0	0	1	0	0	0	3	0. less than 5	1. Improved toilet facility	2. Always	2. Always	1. yes	2. Poorer	12.6	0. Non-anaemic
4. Satkhira	9. Kalaroa	14	1. muslim	2. Secondary	0. No	0. <5 members	1	1	1	0	0	1	1	1	0	0	6	1. 5 or more	1. Improved toilet facility	1. Occational	2. Always	1. yes	5. Richest	11.2	1. mild
3. Khulna	6. Dumuria	13	2. non-muslim	2. Secondary	0. No	1. >= 5 members	1	0	0	0	0	0	0	0	0	0	1	0. less than 5	1. Improved toilet facility	1. Occational	2. Always	1. yes	5. Richest	12.8	0. Non-anaemic
2. Patuakhali	4. Galachipa	13	2. non-muslim	2. Secondary	0. No	0. <5 members	1	0	0	0	0	1	1	1	1	1	6	1. 5 or more	1. Improved toilet facility	2. Always	2. Always	1. yes	4. Richer	11.2	1. mild
4. Satkhira	8. Tala	13	1. muslim	2. Secondary	0. No	0. <5 members	1	1	0	0	0	0	0	0	0	0	2	0. less than 5	1. Improved toilet facility	1. Occational	2. Always	1. yes	4. Richer	12.9	0. Non-anaemic
4. Satkhira	7. Satkhira Sadar	16	1. muslim	2. Secondary	0. No	0. <5 members	1	0	0	0	0	0	0	0	1	0	2	0. less than 5	1. Improved toilet facility	1. Occational	1. Occational	1. yes	2. Poorer	12.2	0. Non-anaemic
3. Khulna	6. Dumuria	14	2. non-muslim	2. Secondary	0. No	0. <5 members	1	0	0	0	0	1	0	1	1	0	4	0. less than 5	0. Unimproved toilet facilty	2. Always	2. Always	1. yes	2. Poorer	11.7	1. mild
2. Patuakhali	2. Patuakhali Sadar	13	1. muslim	2. Secondary	0. No	0. <5 members	1	1	0	0	0	0	1	1	0	0	4	0. less than 5	1. Improved toilet facility	1. Occational	2. Always	1. yes	1. Poorest	12.3	0. Non-anaemic
3. Khulna	5. Batiaghata	13	2. non-muslim	2. Secondary	0. No	0. <5 members	0	0	0	0	0	0	1	1	0	0	2	0. less than 5	0. Unimproved toilet facilty	2. Always	2. Always	1. yes	2. Poorer	15.3	0. Non-anaemic
3. Khulna	5. Batiaghata	13	2. non-muslim	2. Secondary	0. No	1. >= 5 members	1	0	0	0	0	0	1	1	0	0	3	0. less than 5	0. Unimproved toilet facilty	2. Always	2. Always	1. yes	2. Poorer	12.1	0. Non-anaemic
3. Khulna	6. Dumuria	13	2. non-muslim	2. Secondary	0. No	0. <5 members	1	0	0	1	0	1	1	1	0	0	5	1. 5 or more	0. Unimproved toilet facilty	2. Always	2. Always	1. yes	3. Middle	11.7	1. mild
3. Khulna	6. Dumuria	13	1. muslim	2. Secondary	0. No	0. <5 members	0	0	0	0	0	1	0	1	0	1	3	0. less than 5	1. Improved toilet facility	2. Always	2. Always	1. yes	5. Richest	12.5	0. Non-anaemic
2. Patuakhali	3. Rangabali	15	1. muslim	2. Secondary	0. No	1. >= 5 members	0	0	0	0	0	1	1	1	0	0	3	0. less than 5	1. Improved toilet facility	2. Always	2. Always	1. yes	1. Poorest	10.9	2. moderate/severe
3. Khulna	6. Dumuria	13	1. muslim	2. Secondary	0. No	1. >= 5 members	1	0	0	0	0	1	1	1	0	0	4	0. less than 5	1. Improved toilet facility	2. Always	2. Always	1. yes	1. Poorest	11.7	1. mild
4. Satkhira	8. Tala	13	1. muslim	2. Secondary	0. No	1. >= 5 members	1	1	0	0	0	0	0	0	0	0	2	0. less than 5	0. Unimproved toilet facilty	2. Always	2. Always	1. yes	3. Middle	14	0. Non-anaemic
2. Patuakhali	4. Galachipa	14	1. muslim	2. Secondary	0. No	1. >= 5 members	0	1	0	0	0	1	1	1	0	0	4	0. less than 5	1. Improved toilet facility	1. Occational	2. Always	0. no	3. Middle	10.8	2. moderate/severe
2. Patuakhali	2. Patuakhali Sadar	14	1. muslim	2. Secondary	0. No	1. >= 5 members	0	0	0	0	0	1	1	1	0	0	3	0. less than 5	1. Improved toilet facility	2. Always	2. Always	1. yes	4. Richer	9.6	2. moderate/severe
4. Satkhira	7. Satkhira Sadar	13	1. muslim	2. Secondary	0. No	0. <5 members	1	0	0	0	0	0	1	1	0	0	3	0. less than 5	1. Improved toilet facility	2. Always	2. Always	1. yes	1. Poorest	12.3	0. Non-anaemic
4. Satkhira	8. Tala	13	1. muslim	2. Secondary	0. No	0. <5 members	1	0	0	1	0	1	1	1	0	0	5	1. 5 or more	1. Improved toilet facility	1. Occational	2. Always	1. yes	5. Richest	13.2	0. Non-anaemic
2. Patuakhali	2. Patuakhali Sadar	14	1. muslim	2. Secondary	0. No	1. >= 5 members	1	1	0	0	0	1	1	1	1	1	7	1. 5 or more	1. Improved toilet facility	1. Occational	1. Occational	0. no	4. Richer	11.6	1. mild
3. Khulna	6. Dumuria	13	2. non-muslim	2. Secondary	0. No	0. <5 members	1	0	0	1	0	1	0	1	0	0	4	0. less than 5	1. Improved toilet facility	2. Always	2. Always	1. yes	2. Poorer	13.7	0. Non-anaemic
3. Khulna	6. Dumuria	13	1. muslim	2. Secondary	0. No	1. >= 5 members	1	1	0	0	0	0	1	0	0	0	3	0. less than 5	1. Improved toilet facility	1. Occational	2. Always	1. yes	3. Middle	12.1	0. Non-anaemic
3. Khulna	6. Dumuria	13	1. muslim	2. Secondary	0. No	0. <5 members	0	0	0	0	0	0	0	0	0	0	0	0. less than 5	1. Improved toilet facility	1. Occational	2. Always	1. yes	5. Richest	14.3	0. Non-anaemic
4. Satkhira	8. Tala	13	1. muslim	2. Secondary	0. No	0. <5 members	1	0	0	1	0	1	1	1	0	0	5	1. 5 or more	1. Improved toilet facility	1. Occational	2. Always	1. yes	2. Poorer	13.1	0. Non-anaemic
2. Patuakhali	4. Galachipa	13	1. muslim	2. Secondary	0. No	1. >= 5 members	0	1	0	0	0	0	1	1	0	0	3	0. less than 5	0. Unimproved toilet facilty	2. Always	2. Always	1. yes	1. Poorest	11.9	1. mild
4. Satkhira	8. Tala	13	1. muslim	2. Secondary	0. No	0. <5 members	1	0	0	0	0	1	1	1	0	0	4	0. less than 5	0. Unimproved toilet facilty	2. Always	2. Always	1. yes	4. Richer	12.6	0. Non-anaemic
4. Satkhira	9. Kalaroa	14	1. muslim	2. Secondary	0. No	1. >= 5 members	1	1	0	0	0	0	0	0	0	0	2	0. less than 5	0. Unimproved toilet facilty	1. Occational	2. Always	0. no	3. Middle	10.2	2. moderate/severe
2. Patuakhali	2. Patuakhali Sadar	13	1. muslim	2. Secondary	0. No	1. >= 5 members	1	1	0	1	0	0	1	0	1	0	5	1. 5 or more	1. Improved toilet facility	2. Always	2. Always	1. yes	1. Poorest	11.2	1. mild
4. Satkhira	7. Satkhira Sadar	14	1. muslim	2. Secondary	0. No	0. <5 members	1	0	0	1	0	0	0	0	0	0	2	0. less than 5	1. Improved toilet facility	2. Always	2. Always	1. yes	2. Poorer	13.2	0. Non-anaemic
2. Patuakhali	2. Patuakhali Sadar	14	1. muslim	2. Secondary	0. No	1. >= 5 members	1	0	0	0	0	0	0	0	0	0	1	0. less than 5	1. Improved toilet facility	2. Always	2. Always	1. yes	5. Richest	11.5	1. mild
4. Satkhira	8. Tala	13	2. non-muslim	2. Secondary	0. No	0. <5 members	1	0	0	1	0	0	0	1	0	0	3	0. less than 5	1. Improved toilet facility	2. Always	2. Always	1. yes	1. Poorest	11.5	1. mild
2. Patuakhali	2. Patuakhali Sadar	14	1. muslim	2. Secondary	0. No	0. <5 members	1	1	0	0	0	1	0	0	0	0	3	0. less than 5	0. Unimproved toilet facilty	2. Always	2. Always	0. no	2. Poorer	11.1	1. mild
3. Khulna	6. Dumuria	14	1. muslim	2. Secondary	0. No	0. <5 members	1	0	1	0	0	1	1	1	1	0	6	1. 5 or more	1. Improved toilet facility	2. Always	2. Always	1. yes	4. Richer	12.2	0. Non-anaemic
4. Satkhira	8. Tala	13	1. muslim	2. Secondary	0. No	0. <5 members	0	0	0	0	0	0	1	0	0	0	1	0. less than 5	1. Improved toilet facility	2. Always	2. Always	1. yes	2. Poorer	15.7	0. Non-anaemic
2. Patuakhali	4. Galachipa	14	1. muslim	2. Secondary	0. No	0. <5 members	1	0	0	0	0	1	0	1	0	1	4	0. less than 5	1. Improved toilet facility	2. Always	2. Always	1. yes	5. Richest	13.6	0. Non-anaemic
3. Khulna	5. Batiaghata	13	1. muslim	2. Secondary	0. No	1. >= 5 members	1	0	0	1	0	0	1	1	1	0	5	1. 5 or more	1. Improved toilet facility	1. Occational	1. Occational	1. yes	2. Poorer	11.7	1. mild
3. Khulna	6. Dumuria	13	1. muslim	2. Secondary	0. No	0. <5 members	1	0	0	0	0	1	1	1	0	0	4	0. less than 5	1. Improved toilet facility	1. Occational	2. Always	1. yes	2. Poorer	12.9	0. Non-anaemic
3. Khulna	6. Dumuria	14	1. muslim	2. Secondary	0. No	1. >= 5 members	1	0	0	0	0	0	1	0	0	0	2	0. less than 5	1. Improved toilet facility	1. Occational	2. Always	1. yes	2. Poorer	13	0. Non-anaemic
4. Satkhira	7. Satkhira Sadar	14	2. non-muslim	2. Secondary	0. No	0. <5 members	1	1	0	1	0	0	0	0	0	0	3	0. less than 5	0. Unimproved toilet facilty	2. Always	2. Always	1. yes	1. Poorest	11.5	1. mild
4. Satkhira	9. Kalaroa	13	1. muslim	2. Secondary	0. No	0. <5 members	1	0	0	0	0	1	1	0	1	0	4	0. less than 5	1. Improved toilet facility	2. Always	2. Always	1. yes	4. Richer	10.4	2. moderate/severe
2. Patuakhali	3. Rangabali	14	1. muslim	2. Secondary	0. No	0. <5 members	1	0	0	0	0	0	1	0	0	0	2	0. less than 5	1. Improved toilet facility	2. Always	2. Always	1. yes	3. Middle	12.2	0. Non-anaemic
4. Satkhira	8. Tala	14	1. muslim	2. Secondary	0. No	1. >= 5 members	0	0	0	1	0	0	1	0	0	0	2	0. less than 5	1. Improved toilet facility	1. Occational	2. Always	0. no	1. Poorest	14.3	0. Non-anaemic
2. Patuakhali	2. Patuakhali Sadar	13	1. muslim	2. Secondary	0. No	1. >= 5 members	1	1	0	1	0	0	0	0	0	0	3	0. less than 5	1. Improved toilet facility	2. Always	2. Always	1. yes	4. Richer	10.7	2. moderate/severe
3. Khulna	6. Dumuria	14	2. non-muslim	2. Secondary	0. No	0. <5 members	1	0	0	0	0	0	1	0	0	0	2	0. less than 5	1. Improved toilet facility	1. Occational	2. Always	1. yes	1. Poorest	11.1	1. mild
2. Patuakhali	2. Patuakhali Sadar	13	1. muslim	2. Secondary	0. No	1. >= 5 members	1	0	0	0	0	1	0	0	0	0	2	0. less than 5	0. Unimproved toilet facilty	2. Always	2. Always	1. yes	4. Richer	14	0. Non-anaemic
2. Patuakhali	4. Galachipa	13	1. muslim	2. Secondary	0. No	1. >= 5 members	1	1	0	0	0	0	1	0	0	0	3	0. less than 5	0. Unimproved toilet facilty	1. Occational	2. Always	1. yes	2. Poorer	12.3	0. Non-anaemic
4. Satkhira	7. Satkhira Sadar	13	1. muslim	2. Secondary	0. No	1. >= 5 members	1	0	0	0	0	1	0	0	0	0	2	0. less than 5	1. Improved toilet facility	2. Always	2. Always	1. yes	3. Middle	11.6	1. mild
4. Satkhira	7. Satkhira Sadar	14	1. muslim	2. Secondary	0. No	0. <5 members	1	0	0	1	0	1	0	0	0	0	3	0. less than 5	1. Improved toilet facility	1. Occational	2. Always	1. yes	5. Richest	9.2	2. moderate/severe
3. Khulna	6. Dumuria	13	2. non-muslim	2. Secondary	0. No	0. <5 members	1	0	0	1	0	0	1	0	0	0	3	0. less than 5	1. Improved toilet facility	1. Occational	1. Occational	0. no	2. Poorer	12.4	0. Non-anaemic
3. Khulna	6. Dumuria	14	2. non-muslim	2. Secondary	0. No	0. <5 members	1	0	0	0	0	1	0	0	0	0	2	0. less than 5	0. Unimproved toilet facilty	2. Always	2. Always	1. yes	1. Poorest	13.1	0. Non-anaemic
3. Khulna	6. Dumuria	13	2. non-muslim	2. Secondary	0. No	0. <5 members	1	1	0	0	0	1	1	1	0	0	5	1. 5 or more	1. Improved toilet facility	2. Always	2. Always	1. yes	3. Middle	11.8	1. mild
3. Khulna	6. Dumuria	14	2. non-muslim	2. Secondary	0. No	0. <5 members	1	1	0	0	0	1	1	0	0	0	4	0. less than 5	1. Improved toilet facility	2. Always	2. Always	1. yes	3. Middle	12.4	0. Non-anaemic
2. Patuakhali	2. Patuakhali Sadar	13	1. muslim	2. Secondary	0. No	0. <5 members	1	0	0	0	0	0	1	0	0	0	2	0. less than 5	0. Unimproved toilet facilty	2. Always	2. Always	1. yes	4. Richer	11.8	1. mild
4. Satkhira	8. Tala	13	1. muslim	2. Secondary	0. No	0. <5 members	1	0	0	0	0	0	0	0	1	0	2	0. less than 5	1. Improved toilet facility	2. Always	2. Always	1. yes	4. Richer	13.4	0. Non-anaemic
3. Khulna	6. Dumuria	13	2. non-muslim	2. Secondary	0. No	1. >= 5 members	1	1	0	0	0	1	1	0	0	0	4	0. less than 5	0. Unimproved toilet facilty	2. Always	2. Always	1. yes	1. Poorest	9.2	2. moderate/severe
2. Patuakhali	4. Galachipa	13	1. muslim	2. Secondary	0. No	0. <5 members	0	1	0	0	0	0	1	1	0	0	3	0. less than 5	0. Unimproved toilet facilty	2. Always	2. Always	1. yes	5. Richest	11.3	1. mild
3. Khulna	6. Dumuria	14	2. non-muslim	2. Secondary	0. No	1. >= 5 members	1	0	0	1	0	1	1	0	0	1	5	1. 5 or more	1. Improved toilet facility	1. Occational	2. Always	0. no	2. Poorer	11.4	1. mild
3. Khulna	6. Dumuria	14	1. muslim	2. Secondary	0. No	1. >= 5 members	1	1	0	0	0	0	1	0	0	0	3	0. less than 5	1. Improved toilet facility	2. Always	2. Always	1. yes	4. Richer	12	0. Non-anaemic
2. Patuakhali	2. Patuakhali Sadar	15	1. muslim	2. Secondary	0. No	1. >= 5 members	1	1	0	0	0	0	1	0	0	0	3	0. less than 5	0. Unimproved toilet facilty	1. Occational	1. Occational	1. yes	4. Richer	8.9	2. moderate/severe
3. Khulna	5. Batiaghata	13	1. muslim	2. Secondary	0. No	0. <5 members	1	0	0	1	0	1	0	0	0	1	4	0. less than 5	1. Improved toilet facility	1. Occational	1. Occational	1. yes	4. Richer	14.9	0. Non-anaemic
3. Khulna	5. Batiaghata	14	1. muslim	2. Secondary	0. No	1. >= 5 members	0	0	0	0	0	1	1	1	0	0	3	0. less than 5	1. Improved toilet facility	1. Occational	2. Always	1. yes	5. Richest	10.8	2. moderate/severe
3. Khulna	6. Dumuria	14	1. muslim	2. Secondary	0. No	0. <5 members	0	1	0	1	0	0	0	1	0	0	3	0. less than 5	1. Improved toilet facility	2. Always	2. Always	1. yes	3. Middle	12.2	0. Non-anaemic
4. Satkhira	8. Tala	15	1. muslim	2. Secondary	0. No	0. <5 members	1	0	0	0	0	0	1	0	0	0	2	0. less than 5	0. Unimproved toilet facilty	1. Occational	2. Always	1. yes	3. Middle	13.5	0. Non-anaemic
4. Satkhira	8. Tala	13	1. muslim	2. Secondary	0. No	1. >= 5 members	1	0	0	0	0	1	0	1	0	0	3	0. less than 5	0. Unimproved toilet facilty	1. Occational	2. Always	0. no	1. Poorest	11.9	1. mild
2. Patuakhali	4. Galachipa	13	1. muslim	2. Secondary	0. No	0. <5 members	1	1	0	1	0	1	1	1	0	1	7	1. 5 or more	1. Improved toilet facility	2. Always	2. Always	0. no	5. Richest	13.7	0. Non-anaemic
4. Satkhira	7. Satkhira Sadar	17	1. muslim	2. Secondary	0. No	0. <5 members	1	0	0	0	0	0	1	1	0	1	4	0. less than 5	0. Unimproved toilet facilty	2. Always	1. Occational	0. no	2. Poorer	11.1	1. mild
4. Satkhira	8. Tala	15	1. muslim	2. Secondary	0. No	1. >= 5 members	1	0	1	1	0	1	1	1	0	0	6	1. 5 or more	1. Improved toilet facility	2. Always	2. Always	1. yes	5. Richest	11.9	1. mild
2. Patuakhali	3. Rangabali	14	1. muslim	2. Secondary	0. No	1. >= 5 members	1	0	0	0	0	0	0	0	0	0	1	0. less than 5	0. Unimproved toilet facilty	2. Always	2. Always	1. yes	2. Poorer	12.7	0. Non-anaemic
2. Patuakhali	2. Patuakhali Sadar	17	1. muslim	2. Secondary	0. No	1. >= 5 members	0	0	0	1	0	0	0	1	0	0	2	0. less than 5	1. Improved toilet facility	2. Always	2. Always	1. yes	3. Middle	14.3	0. Non-anaemic
3. Khulna	6. Dumuria	14	1. muslim	2. Secondary	0. No	1. >= 5 members	1	0	0	0	0	0	1	1	0	0	3	0. less than 5	1. Improved toilet facility	2. Always	2. Always	1. yes	3. Middle	11.9	1. mild
4. Satkhira	7. Satkhira Sadar	15	2. non-muslim	2. Secondary	0. No	0. <5 members	0	0	0	0	0	0	0	1	0	0	1	0. less than 5	1. Improved toilet facility	2. Always	2. Always	1. yes	1. Poorest	12.5	0. Non-anaemic
3. Khulna	5. Batiaghata	13	2. non-muslim	2. Secondary	0. No	1. >= 5 members	0	0	0	0	0	1	1	1	0	0	3	0. less than 5	0. Unimproved toilet facilty	2. Always	2. Always	1. yes	2. Poorer	13.9	0. Non-anaemic
4. Satkhira	9. Kalaroa	13	1. muslim	2. Secondary	0. No	0. <5 members	1	0	0	0	0	0	0	1	0	0	2	0. less than 5	0. Unimproved toilet facilty	1. Occational	2. Always	1. yes	5. Richest	10.2	2. moderate/severe
2. Patuakhali	4. Galachipa	13	1. muslim	2. Secondary	0. No	0. <5 members	0	1	0	1	0	1	1	1	0	0	5	1. 5 or more	1. Improved toilet facility	2. Always	2. Always	1. yes	5. Richest	12.6	0. Non-anaemic
2. Patuakhali	4. Galachipa	14	1. muslim	2. Secondary	0. No	0. <5 members	1	1	0	1	0	0	1	1	0	0	5	1. 5 or more	1. Improved toilet facility	2. Always	2. Always	1. yes	2. Poorer	12.3	0. Non-anaemic
3. Khulna	6. Dumuria	16	1. muslim	2. Secondary	0. No	0. <5 members	1	0	0	0	0	0	1	0	0	1	3	0. less than 5	1. Improved toilet facility	2. Always	2. Always	1. yes	3. Middle	11.7	1. mild
2. Patuakhali	4. Galachipa	13	1. muslim	2. Secondary	0. No	1. >= 5 members	1	1	0	0	0	0	0	0	0	0	2	0. less than 5	1. Improved toilet facility	1. Occational	2. Always	1. yes	2. Poorer	12	0. Non-anaemic
3. Khulna	6. Dumuria	16	1. muslim	2. Secondary	0. No	1. >= 5 members	1	0	0	0	0	0	0	1	0	0	2	0. less than 5	0. Unimproved toilet facilty	1. Occational	2. Always	1. yes	1. Poorest	13	0. Non-anaemic
4. Satkhira	7. Satkhira Sadar	13	1. muslim	2. Secondary	0. No	0. <5 members	1	0	0	0	0	1	1	0	0	0	3	0. less than 5	0. Unimproved toilet facilty	1. Occational	1. Occational	0. no	1. Poorest	10.3	2. moderate/severe
3. Khulna	6. Dumuria	14	1. muslim	2. Secondary	0. No	0. <5 members	1	0	1	1	0	1	1	1	1	1	8	1. 5 or more	1. Improved toilet facility	2. Always	2. Always	1. yes	4. Richer	11.3	1. mild
3. Khulna	6. Dumuria	13	2. non-muslim	2. Secondary	0. No	0. <5 members	1	0	0	0	0	0	1	0	0	0	2	0. less than 5	1. Improved toilet facility	2. Always	2. Always	1. yes	4. Richer	11.5	1. mild
2. Patuakhali	2. Patuakhali Sadar	14	1. muslim	2. Secondary	0. No	1. >= 5 members	1	0	0	0	0	1	1	0	0	0	3	0. less than 5	0. Unimproved toilet facilty	2. Always	2. Always	0. no	2. Poorer	9	2. moderate/severe
2. Patuakhali	3. Rangabali	13	1. muslim	2. Secondary	0. No	1. >= 5 members	1	0	0	1	1	0	0	0	0	0	3	0. less than 5	0. Unimproved toilet facilty	1. Occational	1. Occational	1. yes	3. Middle	13.2	0. Non-anaemic
2. Patuakhali	2. Patuakhali Sadar	16	1. muslim	2. Secondary	0. No	1. >= 5 members	0	0	0	0	0	0	0	0	0	0	0	0. less than 5	1. Improved toilet facility	1. Occational	1. Occational	1. yes	2. Poorer	9.2	2. moderate/severe
4. Satkhira	8. Tala	13	1. muslim	2. Secondary	0. No	1. >= 5 members	1	1	0	0	0	1	0	0	0	0	3	0. less than 5	1. Improved toilet facility	2. Always	2. Always	1. yes	5. Richest	11.8	1. mild
3. Khulna	6. Dumuria	16	2. non-muslim	2. Secondary	0. No	0. <5 members	1	0	0	0	0	1	0	1	0	0	3	0. less than 5	0. Unimproved toilet facilty	1. Occational	2. Always	1. yes	1. Poorest	11.9	1. mild
2. Patuakhali	3. Rangabali	14	1. muslim	2. Secondary	0. No	1. >= 5 members	0	0	0	0	0	1	1	1	0	1	4	0. less than 5	1. Improved toilet facility	2. Always	2. Always	1. yes	3. Middle	12.8	0. Non-anaemic
4. Satkhira	7. Satkhira Sadar	14	1. muslim	2. Secondary	0. No	0. <5 members	1	0	0	1	0	1	0	1	0	0	4	0. less than 5	0. Unimproved toilet facilty	2. Always	2. Always	1. yes	1. Poorest	12.8	0. Non-anaemic
3. Khulna	6. Dumuria	14	1. muslim	2. Secondary	0. No	0. <5 members	1	0	0	0	0	1	1	1	0	1	5	1. 5 or more	1. Improved toilet facility	1. Occational	2. Always	1. yes	2. Poorer	12.6	0. Non-anaemic
4. Satkhira	7. Satkhira Sadar	14	1. muslim	2. Secondary	0. No	1. >= 5 members	1	0	0	1	0	0	1	0	1	1	5	1. 5 or more	1. Improved toilet facility	1. Occational	2. Always	1. yes	5. Richest	13.8	0. Non-anaemic
3. Khulna	6. Dumuria	15	1. muslim	2. Secondary	0. No	1. >= 5 members	1	0	0	1	0	1	1	0	0	0	4	0. less than 5	0. Unimproved toilet facilty	1. Occational	2. Always	1. yes	3. Middle	12.6	0. Non-anaemic
3. Khulna	6. Dumuria	13	1. muslim	2. Secondary	0. No	1. >= 5 members	1	0	0	0	0	0	0	1	0	0	2	0. less than 5	0. Unimproved toilet facilty	1. Occational	2. Always	0. no	1. Poorest	12.5	0. Non-anaemic
3. Khulna	6. Dumuria	13	1. muslim	2. Secondary	0. No	0. <5 members	1	0	1	0	0	0	1	1	1	1	6	1. 5 or more	1. Improved toilet facility	2. Always	2. Always	1. yes	4. Richer	12.7	0. Non-anaemic
3. Khulna	6. Dumuria	14	2. non-muslim	2. Secondary	0. No	0. <5 members	1	1	0	1	0	0	1	1	0	0	5	1. 5 or more	1. Improved toilet facility	2. Always	2. Always	1. yes	5. Richest	11.1	1. mild
2. Patuakhali	2. Patuakhali Sadar	15	1. muslim	2. Secondary	0. No	1. >= 5 members	1	0	0	0	0	1	1	0	0	0	3	0. less than 5	1. Improved toilet facility	2. Always	2. Always	1. yes	3. Middle	11.3	1. mild
4. Satkhira	7. Satkhira Sadar	16	2. non-muslim	2. Secondary	0. No	0. <5 members	1	1	1	1	0	0	0	0	0	0	4	0. less than 5	0. Unimproved toilet facilty	2. Always	2. Always	1. yes	1. Poorest	10.8	2. moderate/severe
4. Satkhira	9. Kalaroa	16	1. muslim	2. Secondary	0. No	1. >= 5 members	1	0	0	0	0	1	1	1	0	0	4	0. less than 5	0. Unimproved toilet facilty	2. Always	2. Always	1. yes	3. Middle	13.9	0. Non-anaemic
3. Khulna	6. Dumuria	14	2. non-muslim	2. Secondary	0. No	1. >= 5 members	1	0	0	1	0	0	1	0	0	0	3	0. less than 5	1. Improved toilet facility	1. Occational	2. Always	0. no	5. Richest	14	0. Non-anaemic
2. Patuakhali	3. Rangabali	13	1. muslim	2. Secondary	0. No	1. >= 5 members	1	0	1	0	0	1	1	1	0	0	5	1. 5 or more	1. Improved toilet facility	2. Always	2. Always	0. no	3. Middle	11.8	1. mild
3. Khulna	5. Batiaghata	15	2. non-muslim	2. Secondary	0. No	0. <5 members	1	0	0	0	0	0	0	1	0	0	2	0. less than 5	0. Unimproved toilet facilty	1. Occational	2. Always	1. yes	1. Poorest	11.9	1. mild
3. Khulna	6. Dumuria	14	2. non-muslim	2. Secondary	0. No	0. <5 members	1	1	0	1	0	1	1	1	0	0	6	1. 5 or more	0. Unimproved toilet facilty	2. Always	2. Always	1. yes	5. Richest	13.1	0. Non-anaemic
2. Patuakhali	3. Rangabali	13	1. muslim	2. Secondary	0. No	1. >= 5 members	1	1	0	0	0	0	0	0	0	0	2	0. less than 5	0. Unimproved toilet facilty	1. Occational	2. Always	1. yes	3. Middle	13.5	0. Non-anaemic
4. Satkhira	9. Kalaroa	14	1. muslim	2. Secondary	0. No	0. <5 members	1	1	0	1	0	0	1	0	0	0	4	0. less than 5	1. Improved toilet facility	2. Always	2. Always	1. yes	5. Richest	11.7	1. mild
4. Satkhira	7. Satkhira Sadar	14	1. muslim	2. Secondary	0. No	0. <5 members	1	0	0	0	0	0	0	1	1	0	3	0. less than 5	1. Improved toilet facility	2. Always	2. Always	1. yes	5. Richest	11.5	1. mild
4. Satkhira	8. Tala	14	1. muslim	2. Secondary	0. No	0. <5 members	1	1	0	0	0	0	1	0	0	0	3	0. less than 5	1. Improved toilet facility	1. Occational	1. Occational	1. yes	5. Richest	11.6	1. mild
3. Khulna	6. Dumuria	15	1. muslim	2. Secondary	0. No	0. <5 members	1	0	0	1	0	0	1	0	0	0	3	0. less than 5	1. Improved toilet facility	1. Occational	2. Always	1. yes	3. Middle	12.5	0. Non-anaemic
2. Patuakhali	2. Patuakhali Sadar	16	1. muslim	2. Secondary	0. No	1. >= 5 members	0	1	0	0	0	0	1	0	0	0	2	0. less than 5	1. Improved toilet facility	2. Always	2. Always	1. yes	2. Poorer	10.2	2. moderate/severe
3. Khulna	6. Dumuria	16	1. muslim	2. Secondary	0. No	0. <5 members	0	1	0	1	0	1	1	1	1	1	7	1. 5 or more	1. Improved toilet facility	2. Always	2. Always	1. yes	5. Richest	14.1	0. Non-anaemic
4. Satkhira	8. Tala	17	1. muslim	2. Secondary	0. No	0. <5 members	1	0	0	0	0	0	1	0	0	0	2	0. less than 5	0. Unimproved toilet facilty	1. Occational	2. Always	1. yes	1. Poorest	15	0. Non-anaemic
4. Satkhira	8. Tala	16	1. muslim	2. Secondary	0. No	1. >= 5 members	1	1	0	0	0	1	0	0	0	0	3	0. less than 5	0. Unimproved toilet facilty	2. Always	2. Always	1. yes	3. Middle	13.4	0. Non-anaemic
4. Satkhira	8. Tala	15	1. muslim	2. Secondary	0. No	0. <5 members	1	0	1	0	0	1	0	0	0	0	3	0. less than 5	1. Improved toilet facility	1. Occational	2. Always	1. yes	1. Poorest	12	0. Non-anaemic
4. Satkhira	7. Satkhira Sadar	15	2. non-muslim	2. Secondary	0. No	1. >= 5 members	1	0	0	1	0	1	1	1	0	0	5	1. 5 or more	1. Improved toilet facility	1. Occational	2. Always	1. yes	1. Poorest	13.5	0. Non-anaemic
2. Patuakhali	4. Galachipa	14	1. muslim	2. Secondary	0. No	0. <5 members	0	0	0	0	0	1	1	1	0	0	3	0. less than 5	1. Improved toilet facility	2. Always	2. Always	1. yes	3. Middle	12.8	0. Non-anaemic
4. Satkhira	9. Kalaroa	14	1. muslim	2. Secondary	0. No	0. <5 members	1	0	0	0	0	1	0	0	0	1	3	0. less than 5	0. Unimproved toilet facilty	1. Occational	2. Always	1. yes	3. Middle	12.2	0. Non-anaemic
3. Khulna	6. Dumuria	13	2. non-muslim	2. Secondary	0. No	0. <5 members	0	0	0	1	0	0	1	1	0	0	3	0. less than 5	1. Improved toilet facility	2. Always	2. Always	1. yes	5. Richest	14.2	0. Non-anaemic
4. Satkhira	8. Tala	14	1. muslim	2. Secondary	0. No	1. >= 5 members	1	0	0	1	0	0	1	0	0	0	3	0. less than 5	1. Improved toilet facility	1. Occational	2. Always	1. yes	1. Poorest	14.3	0. Non-anaemic
2. Patuakhali	2. Patuakhali Sadar	14	1. muslim	2. Secondary	0. No	0. <5 members	1	0	0	1	0	1	1	0	0	0	4	0. less than 5	1. Improved toilet facility	2. Always	2. Always	1. yes	1. Poorest	13.1	0. Non-anaemic
3. Khulna	6. Dumuria	15	1. muslim	2. Secondary	0. No	1. >= 5 members	0	0	0	0	0	1	1	1	0	0	3	0. less than 5	1. Improved toilet facility	2. Always	2. Always	1. yes	3. Middle	14.2	0. Non-anaemic
2. Patuakhali	3. Rangabali	14	1. muslim	2. Secondary	0. No	0. <5 members	1	0	0	0	0	1	1	0	0	0	3	0. less than 5	1. Improved toilet facility	2. Always	2. Always	1. yes	1. Poorest	12.7	0. Non-anaemic
2. Patuakhali	4. Galachipa	14	1. muslim	2. Secondary	0. No	0. <5 members	1	0	0	0	0	0	0	0	1	0	2	0. less than 5	0. Unimproved toilet facilty	2. Always	2. Always	1. yes	2. Poorer	12.2	0. Non-anaemic
4. Satkhira	8. Tala	14	1. muslim	2. Secondary	0. No	1. >= 5 members	1	0	0	0	0	0	0	1	0	0	2	0. less than 5	1. Improved toilet facility	1. Occational	2. Always	1. yes	5. Richest	12.8	0. Non-anaemic
4. Satkhira	8. Tala	15	1. muslim	2. Secondary	0. No	1. >= 5 members	0	0	0	1	0	0	1	0	0	0	2	0. less than 5	1. Improved toilet facility	1. Occational	2. Always	1. yes	1. Poorest	12.4	0. Non-anaemic
2. Patuakhali	2. Patuakhali Sadar	13	1. muslim	2. Secondary	0. No	1. >= 5 members	1	1	0	0	0	0	1	0	0	0	3	0. less than 5	1. Improved toilet facility	2. Always	2. Always	1. yes	2. Poorer	13.1	0. Non-anaemic
2. Patuakhali	2. Patuakhali Sadar	16	1. muslim	2. Secondary	0. No	1. >= 5 members	1	1	0	0	0	0	0	0	0	0	2	0. less than 5	0. Unimproved toilet facilty	2. Always	2. Always	1. yes	1. Poorest	11.8	1. mild
4. Satkhira	9. Kalaroa	14	1. muslim	2. Secondary	0. No	0. <5 members	0	0	1	1	0	1	0	1	0	0	4	0. less than 5	1. Improved toilet facility	2. Always	2. Always	1. yes	2. Poorer	12.5	0. Non-anaemic
2. Patuakhali	3. Rangabali	15	1. muslim	2. Secondary	0. No	0. <5 members	0	1	0	0	0	1	0	0	0	0	2	0. less than 5	0. Unimproved toilet facilty	2. Always	2. Always	1. yes	4. Richer	14.5	0. Non-anaemic
2. Patuakhali	4. Galachipa	14	1. muslim	2. Secondary	0. No	0. <5 members	1	1	1	0	1	1	1	1	1	0	8	1. 5 or more	0. Unimproved toilet facilty	1. Occational	2. Always	1. yes	5. Richest	12.7	0. Non-anaemic
4. Satkhira	7. Satkhira Sadar	14	1. muslim	2. Secondary	0. No	1. >= 5 members	1	0	0	0	0	0	1	0	0	0	2	0. less than 5	0. Unimproved toilet facilty	1. Occational	1. Occational	1. yes	4. Richer	8.7	2. moderate/severe
3. Khulna	6. Dumuria	14	2. non-muslim	2. Secondary	0. No	0. <5 members	1	0	0	0	0	0	0	0	0	0	1	0. less than 5	1. Improved toilet facility	2. Always	2. Always	1. yes	1. Poorest	11.2	1. mild
4. Satkhira	8. Tala	14	1. muslim	2. Secondary	0. No	1. >= 5 members	1	1	1	1	0	0	0	0	1	0	5	1. 5 or more	1. Improved toilet facility	1. Occational	2. Always	1. yes	4. Richer	15.2	0. Non-anaemic
3. Khulna	6. Dumuria	13	1. muslim	2. Secondary	0. No	0. <5 members	1	0	1	0	0	1	1	1	0	0	5	1. 5 or more	1. Improved toilet facility	2. Always	2. Always	1. yes	4. Richer	12.2	0. Non-anaemic
2. Patuakhali	4. Galachipa	14	1. muslim	2. Secondary	0. No	0. <5 members	1	1	0	0	0	1	0	0	0	0	3	0. less than 5	0. Unimproved toilet facilty	2. Always	2. Always	1. yes	4. Richer	13.8	0. Non-anaemic
3. Khulna	6. Dumuria	15	2. non-muslim	2. Secondary	0. No	1. >= 5 members	1	0	0	0	0	1	1	1	0	1	5	1. 5 or more	1. Improved toilet facility	2. Always	2. Always	1. yes	5. Richest	10.2	2. moderate/severe
4. Satkhira	7. Satkhira Sadar	15	1. muslim	2. Secondary	0. No	0. <5 members	1	0	0	1	0	1	0	0	1	0	4	0. less than 5	0. Unimproved toilet facilty	2. Always	2. Always	1. yes	4. Richer	11.2	1. mild
2. Patuakhali	3. Rangabali	14	1. muslim	2. Secondary	0. No	1. >= 5 members	0	1	0	0	0	0	0	1	0	0	2	0. less than 5	0. Unimproved toilet facilty	2. Always	2. Always	0. no	2. Poorer	10.6	2. moderate/severe
3. Khulna	6. Dumuria	14	2. non-muslim	2. Secondary	0. No	1. >= 5 members	1	0	0	1	0	0	0	0	1	0	3	0. less than 5	1. Improved toilet facility	2. Always	2. Always	1. yes	5. Richest	12.7	0. Non-anaemic
2. Patuakhali	4. Galachipa	14	1. muslim	2. Secondary	0. No	1. >= 5 members	0	1	0	0	0	1	0	0	0	0	2	0. less than 5	0. Unimproved toilet facilty	1. Occational	1. Occational	1. yes	5. Richest	13.7	0. Non-anaemic
4. Satkhira	8. Tala	14	1. muslim	2. Secondary	0. No	1. >= 5 members	1	0	0	1	0	0	0	0	0	0	2	0. less than 5	0. Unimproved toilet facilty	2. Always	1. Occational	0. no	1. Poorest	12.3	0. Non-anaemic
3. Khulna	6. Dumuria	13	1. muslim	2. Secondary	0. No	0. <5 members	1	1	0	0	0	1	1	1	0	0	5	1. 5 or more	0. Unimproved toilet facilty	2. Always	2. Always	1. yes	5. Richest	12.6	0. Non-anaemic
2. Patuakhali	4. Galachipa	14	1. muslim	2. Secondary	0. No	0. <5 members	1	1	0	0	1	1	1	0	0	1	6	1. 5 or more	1. Improved toilet facility	2. Always	2. Always	0. no	4. Richer	13.4	0. Non-anaemic
3. Khulna	6. Dumuria	15	2. non-muslim	2. Secondary	0. No	1. >= 5 members	1	1	0	0	0	1	0	0	1	0	4	0. less than 5	0. Unimproved toilet facilty	1. Occational	1. Occational	1. yes	3. Middle	12.5	0. Non-anaemic
3. Khulna	5. Batiaghata	14	2. non-muslim	2. Secondary	0. No	1. >= 5 members	1	0	0	0	0	0	1	1	0	0	3	0. less than 5	1. Improved toilet facility	1. Occational	2. Always	1. yes	1. Poorest	12.8	0. Non-anaemic
3. Khulna	6. Dumuria	15	2. non-muslim	2. Secondary	0. No	1. >= 5 members	1	1	0	0	0	0	1	1	0	0	4	0. less than 5	1. Improved toilet facility	1. Occational	2. Always	1. yes	5. Richest	9.8	2. moderate/severe
4. Satkhira	7. Satkhira Sadar	16	1. muslim	2. Secondary	0. No	1. >= 5 members	1	1	0	0	0	0	0	1	0	0	3	0. less than 5	0. Unimproved toilet facilty	1. Occational	1. Occational	1. yes	2. Poorer	13.8	0. Non-anaemic
3. Khulna	6. Dumuria	14	2. non-muslim	2. Secondary	0. No	0. <5 members	1	0	0	0	0	0	0	0	0	0	1	0. less than 5	0. Unimproved toilet facilty	1. Occational	2. Always	1. yes	2. Poorer	10.2	2. moderate/severe
3. Khulna	6. Dumuria	15	1. muslim	2. Secondary	0. No	0. <5 members	1	0	0	0	0	1	0	1	0	0	3	0. less than 5	1. Improved toilet facility	1. Occational	2. Always	1. yes	4. Richer	13.2	0. Non-anaemic
4. Satkhira	8. Tala	15	1. muslim	2. Secondary	0. No	0. <5 members	1	0	0	0	0	1	1	0	0	0	3	0. less than 5	0. Unimproved toilet facilty	2. Always	1. Occational	1. yes	4. Richer	12.3	0. Non-anaemic
3. Khulna	6. Dumuria	14	1. muslim	2. Secondary	0. No	0. <5 members	1	0	1	1	0	0	1	0	0	0	4	0. less than 5	1. Improved toilet facility	1. Occational	2. Always	1. yes	1. Poorest	13.8	0. Non-anaemic
2. Patuakhali	4. Galachipa	13	1. muslim	2. Secondary	0. No	0. <5 members	0	0	0	1	0	0	0	0	0	0	1	0. less than 5	1. Improved toilet facility	2. Always	2. Always	1. yes	1. Poorest	13.6	0. Non-anaemic
3. Khulna	6. Dumuria	13	1. muslim	2. Secondary	0. No	1. >= 5 members	1	1	0	1	0	1	0	1	1	0	6	1. 5 or more	1. Improved toilet facility	2. Always	2. Always	1. yes	3. Middle	13.2	0. Non-anaemic
3. Khulna	6. Dumuria	15	1. muslim	2. Secondary	0. No	1. >= 5 members	1	0	0	0	0	0	0	0	0	0	1	0. less than 5	0. Unimproved toilet facilty	1. Occational	2. Always	1. yes	1. Poorest	6.2	2. moderate/severe
2. Patuakhali	4. Galachipa	14	1. muslim	2. Secondary	0. No	0. <5 members	1	0	0	1	0	1	0	1	0	0	4	0. less than 5	1. Improved toilet facility	1. Occational	2. Always	1. yes	5. Richest	12.4	0. Non-anaemic
3. Khulna	6. Dumuria	13	2. non-muslim	2. Secondary	0. No	0. <5 members	1	0	0	0	0	0	0	0	0	1	2	0. less than 5	1. Improved toilet facility	1. Occational	2. Always	1. yes	1. Poorest	11.5	1. mild
3. Khulna	6. Dumuria	15	2. non-muslim	2. Secondary	0. No	0. <5 members	1	1	0	0	0	0	0	1	0	0	3	0. less than 5	1. Improved toilet facility	1. Occational	2. Always	1. yes	1. Poorest	12.3	0. Non-anaemic
4. Satkhira	8. Tala	17	1. muslim	2. Secondary	0. No	0. <5 members	1	1	1	0	0	1	0	1	1	0	6	1. 5 or more	0. Unimproved toilet facilty	1. Occational	1. Occational	1. yes	1. Poorest	14	0. Non-anaemic
2. Patuakhali	3. Rangabali	16	1. muslim	2. Secondary	0. No	0. <5 members	1	0	0	0	0	0	0	1	0	1	3	0. less than 5	0. Unimproved toilet facilty	1. Occational	1. Occational	1. yes	3. Middle	12.1	0. Non-anaemic
3. Khulna	6. Dumuria	13	1. muslim	2. Secondary	0. No	1. >= 5 members	1	0	0	0	0	1	0	0	0	0	2	0. less than 5	1. Improved toilet facility	2. Always	2. Always	1. yes	5. Richest	10.1	2. moderate/severe
3. Khulna	6. Dumuria	15	1. muslim	2. Secondary	0. No	1. >= 5 members	1	0	0	1	0	0	0	0	0	0	2	0. less than 5	1. Improved toilet facility	2. Always	2. Always	1. yes	3. Middle	14.3	0. Non-anaemic
2. Patuakhali	4. Galachipa	16	1. muslim	2. Secondary	0. No	0. <5 members	1	1	1	0	0	0	1	1	1	0	6	1. 5 or more	0. Unimproved toilet facilty	1. Occational	2. Always	1. yes	3. Middle	13.3	0. Non-anaemic
3. Khulna	5. Batiaghata	16	1. muslim	2. Secondary	0. No	1. >= 5 members	0	0	0	0	0	0	1	1	0	1	3	0. less than 5	0. Unimproved toilet facilty	2. Always	2. Always	1. yes	1. Poorest	11.4	1. mild
4. Satkhira	7. Satkhira Sadar	15	1. muslim	2. Secondary	0. No	0. <5 members	1	0	0	1	0	0	0	0	0	0	2	0. less than 5	1. Improved toilet facility	2. Always	2. Always	1. yes	3. Middle	12.1	0. Non-anaemic
2. Patuakhali	2. Patuakhali Sadar	15	1. muslim	2. Secondary	0. No	1. >= 5 members	0	1	0	1	0	0	0	0	0	0	2	0. less than 5	1. Improved toilet facility	2. Always	2. Always	0. no	4. Richer	12.6	0. Non-anaemic
4. Satkhira	9. Kalaroa	13	1. muslim	2. Secondary	0. No	0. <5 members	0	0	0	1	0	0	0	1	0	0	2	0. less than 5	1. Improved toilet facility	1. Occational	2. Always	1. yes	4. Richer	11.8	1. mild
2. Patuakhali	2. Patuakhali Sadar	15	1. muslim	2. Secondary	0. No	0. <5 members	1	1	0	0	0	0	1	0	0	0	3	0. less than 5	1. Improved toilet facility	2. Always	2. Always	1. yes	5. Richest	9.5	2. moderate/severe
3. Khulna	6. Dumuria	13	1. muslim	2. Secondary	0. No	0. <5 members	1	0	0	0	0	0	1	1	0	1	4	0. less than 5	0. Unimproved toilet facilty	1. Occational	2. Always	1. yes	5. Richest	11.6	1. mild
4. Satkhira	8. Tala	14	1. muslim	2. Secondary	0. No	0. <5 members	1	0	0	1	0	1	1	1	0	0	5	1. 5 or more	1. Improved toilet facility	1. Occational	2. Always	1. yes	5. Richest	12.6	0. Non-anaemic
3. Khulna	6. Dumuria	14	1. muslim	2. Secondary	1. Yes	1. >= 5 members	0	0	0	0	0	1	1	1	1	0	4	0. less than 5	1. Improved toilet facility	2. Always	2. Always	1. yes	4. Richer	12.9	0. Non-anaemic
3. Khulna	6. Dumuria	15	2. non-muslim	2. Secondary	0. No	0. <5 members	1	0	0	0	0	1	0	0	0	0	2	0. less than 5	1. Improved toilet facility	2. Always	2. Always	0. no	2. Poorer	13.9	0. Non-anaemic
4. Satkhira	7. Satkhira Sadar	14	1. muslim	2. Secondary	0. No	1. >= 5 members	1	0	0	1	0	0	0	0	1	0	3	0. less than 5	0. Unimproved toilet facilty	2. Always	2. Always	1. yes	5. Richest	12.5	0. Non-anaemic
4. Satkhira	8. Tala	15	1. muslim	2. Secondary	0. No	0. <5 members	1	0	0	0	0	1	0	1	0	0	3	0. less than 5	1. Improved toilet facility	2. Always	2. Always	1. yes	5. Richest	14.6	0. Non-anaemic
3. Khulna	6. Dumuria	15	1. muslim	2. Secondary	0. No	0. <5 members	0	0	0	0	0	0	0	1	1	0	2	0. less than 5	1. Improved toilet facility	1. Occational	2. Always	1. yes	5. Richest	13.6	0. Non-anaemic
2. Patuakhali	2. Patuakhali Sadar	17	1. muslim	2. Secondary	0. No	1. >= 5 members	1	0	0	0	0	0	1	1	0	0	3	0. less than 5	0. Unimproved toilet facilty	1. Occational	1. Occational	1. yes	5. Richest	12.5	0. Non-anaemic
4. Satkhira	8. Tala	15	1. muslim	2. Secondary	0. No	1. >= 5 members	1	1	0	0	0	0	1	1	0	0	4	0. less than 5	0. Unimproved toilet facilty	1. Occational	2. Always	1. yes	3. Middle	11.7	1. mild
2. Patuakhali	3. Rangabali	15	1. muslim	2. Secondary	0. No	0. <5 members	1	0	0	0	0	0	1	0	0	0	2	0. less than 5	0. Unimproved toilet facilty	1. Occational	2. Always	1. yes	4. Richer	13.4	0. Non-anaemic
2. Patuakhali	2. Patuakhali Sadar	13	1. muslim	2. Secondary	0. No	1. >= 5 members	1	0	0	0	0	0	0	1	0	0	2	0. less than 5	0. Unimproved toilet facilty	2. Always	2. Always	1. yes	2. Poorer	14	0. Non-anaemic
4. Satkhira	8. Tala	16	1. muslim	2. Secondary	1. Yes	1. >= 5 members	0	0	1	1	0	0	1	1	0	0	4	0. less than 5	0. Unimproved toilet facilty	2. Always	2. Always	1. yes	2. Poorer	14.2	0. Non-anaemic
2. Patuakhali	2. Patuakhali Sadar	15	1. muslim	2. Secondary	0. No	1. >= 5 members	1	0	0	0	0	1	1	0	0	0	3	0. less than 5	1. Improved toilet facility	2. Always	2. Always	0. no	2. Poorer	6.2	2. moderate/severe
3. Khulna	6. Dumuria	16	2. non-muslim	2. Secondary	0. No	0. <5 members	1	1	0	1	0	1	1	1	0	0	6	1. 5 or more	1. Improved toilet facility	2. Always	2. Always	1. yes	2. Poorer	12.3	0. Non-anaemic
2. Patuakhali	2. Patuakhali Sadar	17	1. muslim	2. Secondary	0. No	1. >= 5 members	1	0	0	1	0	0	1	1	0	0	4	0. less than 5	0. Unimproved toilet facilty	2. Always	2. Always	1. yes	1. Poorest	12.1	0. Non-anaemic
3. Khulna	6. Dumuria	18	1. muslim	2. Secondary	0. No	0. <5 members	1	0	0	1	0	1	0	1	0	0	4	0. less than 5	1. Improved toilet facility	1. Occational	2. Always	1. yes	4. Richer	12.7	0. Non-anaemic
4. Satkhira	7. Satkhira Sadar	17	1. muslim	2. Secondary	0. No	1. >= 5 members	1	0	0	0	0	1	0	0	0	0	2	0. less than 5	0. Unimproved toilet facilty	2. Always	2. Always	1. yes	4. Richer	11.8	1. mild
3. Khulna	6. Dumuria	15	2. non-muslim	2. Secondary	0. No	0. <5 members	1	1	0	0	0	0	1	1	0	0	4	0. less than 5	1. Improved toilet facility	1. Occational	2. Always	1. yes	2. Poorer	10.2	2. moderate/severe
2. Patuakhali	2. Patuakhali Sadar	13	1. muslim	2. Secondary	0. No	1. >= 5 members	1	1	0	0	0	0	0	0	0	0	2	0. less than 5	1. Improved toilet facility	2. Always	2. Always	1. yes	5. Richest	13.5	0. Non-anaemic
3. Khulna	6. Dumuria	17	2. non-muslim	2. Secondary	0. No	0. <5 members	1	0	0	0	0	0	0	0	0	0	1	0. less than 5	0. Unimproved toilet facilty	1. Occational	2. Always	1. yes	4. Richer	12.8	0. Non-anaemic
2. Patuakhali	3. Rangabali	15	1. muslim	2. Secondary	0. No	1. >= 5 members	0	1	0	0	0	0	1	1	0	0	3	0. less than 5	0. Unimproved toilet facilty	1. Occational	1. Occational	1. yes	1. Poorest	12.1	0. Non-anaemic
4. Satkhira	8. Tala	15	1. muslim	2. Secondary	0. No	0. <5 members	1	0	0	0	0	0	1	0	0	0	2	0. less than 5	1. Improved toilet facility	1. Occational	2. Always	1. yes	1. Poorest	12.4	0. Non-anaemic
3. Khulna	6. Dumuria	18	2. non-muslim	2. Secondary	0. No	0. <5 members	1	0	0	0	0	0	0	1	0	0	2	0. less than 5	1. Improved toilet facility	2. Always	2. Always	1. yes	2. Poorer	12.3	0. Non-anaemic
3. Khulna	6. Dumuria	14	2. non-muslim	2. Secondary	0. No	0. <5 members	1	0	0	0	0	0	0	0	0	0	1	0. less than 5	0. Unimproved toilet facilty	1. Occational	1. Occational	1. yes	5. Richest	12.3	0. Non-anaemic
3. Khulna	6. Dumuria	15	2. non-muslim	2. Secondary	0. No	1. >= 5 members	1	0	0	1	1	1	1	1	1	0	7	1. 5 or more	1. Improved toilet facility	2. Always	2. Always	1. yes	2. Poorer	13.7	0. Non-anaemic
2. Patuakhali	3. Rangabali	14	1. muslim	2. Secondary	0. No	0. <5 members	1	1	0	0	0	0	1	0	0	0	3	0. less than 5	0. Unimproved toilet facilty	2. Always	2. Always	1. yes	1. Poorest	11.6	1. mild
2. Patuakhali	2. Patuakhali Sadar	14	1. muslim	2. Secondary	0. No	1. >= 5 members	1	0	0	0	0	1	0	1	0	0	3	0. less than 5	0. Unimproved toilet facilty	2. Always	2. Always	1. yes	4. Richer	11.4	1. mild
3. Khulna	6. Dumuria	16	2. non-muslim	2. Secondary	0. No	1. >= 5 members	1	0	0	1	0	0	0	1	0	0	3	0. less than 5	0. Unimproved toilet facilty	2. Always	2. Always	1. yes	3. Middle	11.9	1. mild
3. Khulna	6. Dumuria	18	1. muslim	2. Secondary	0. No	1. >= 5 members	1	0	0	0	0	0	1	0	0	0	2	0. less than 5	1. Improved toilet facility	1. Occational	2. Always	1. yes	3. Middle	12.3	0. Non-anaemic
4. Satkhira	8. Tala	14	1. muslim	2. Secondary	0. No	0. <5 members	0	0	0	1	0	0	1	1	0	0	3	0. less than 5	1. Improved toilet facility	2. Always	2. Always	1. yes	3. Middle	14.2	0. Non-anaemic
3. Khulna	6. Dumuria	17	1. muslim	2. Secondary	0. No	0. <5 members	1	0	0	1	0	0	1	1	0	0	4	0. less than 5	1. Improved toilet facility	1. Occational	2. Always	0. no	2. Poorer	13.6	0. Non-anaemic
3. Khulna	6. Dumuria	14	1. muslim	2. Secondary	0. No	0. <5 members	1	0	0	0	0	0	0	1	0	1	3	0. less than 5	1. Improved toilet facility	2. Always	2. Always	0. no	4. Richer	12.2	0. Non-anaemic
2. Patuakhali	4. Galachipa	15	1. muslim	2. Secondary	0. No	1. >= 5 members	0	1	0	0	0	0	1	0	0	0	2	0. less than 5	1. Improved toilet facility	2. Always	2. Always	0. no	2. Poorer	10.2	2. moderate/severe
3. Khulna	6. Dumuria	17	2. non-muslim	2. Secondary	0. No	0. <5 members	1	0	0	0	0	0	0	0	0	0	1	0. less than 5	0. Unimproved toilet facilty	1. Occational	2. Always	1. yes	5. Richest	14.4	0. Non-anaemic
2. Patuakhali	2. Patuakhali Sadar	16	1. muslim	2. Secondary	0. No	0. <5 members	1	0	1	1	1	1	1	1	0	0	7	1. 5 or more	0. Unimproved toilet facilty	1. Occational	1. Occational	1. yes	5. Richest	13.5	0. Non-anaemic
3. Khulna	5. Batiaghata	16	2. non-muslim	2. Secondary	0. No	0. <5 members	1	0	0	0	0	0	1	0	0	0	2	0. less than 5	0. Unimproved toilet facilty	1. Occational	1. Occational	1. yes	1. Poorest	11.3	1. mild
3. Khulna	6. Dumuria	17	1. muslim	2. Secondary	0. No	1. >= 5 members	1	1	0	0	0	0	0	1	0	0	3	0. less than 5	0. Unimproved toilet facilty	1. Occational	2. Always	1. yes	3. Middle	10.4	2. moderate/severe
2. Patuakhali	4. Galachipa	14	1. muslim	2. Secondary	0. No	0. <5 members	0	1	0	0	0	0	0	0	0	1	2	0. less than 5	1. Improved toilet facility	1. Occational	2. Always	1. yes	3. Middle	13	0. Non-anaemic
2. Patuakhali	2. Patuakhali Sadar	15	1. muslim	2. Secondary	0. No	1. >= 5 members	1	0	1	1	1	1	1	1	0	1	8	1. 5 or more	0. Unimproved toilet facilty	2. Always	2. Always	1. yes	3. Middle	11.8	1. mild
2. Patuakhali	2. Patuakhali Sadar	16	1. muslim	2. Secondary	0. No	1. >= 5 members	1	1	0	0	0	0	1	0	0	0	3	0. less than 5	0. Unimproved toilet facilty	1. Occational	1. Occational	1. yes	1. Poorest	14	0. Non-anaemic
4. Satkhira	7. Satkhira Sadar	17	1. muslim	2. Secondary	0. No	1. >= 5 members	1	1	0	0	0	1	0	0	0	0	3	0. less than 5	0. Unimproved toilet facilty	1. Occational	2. Always	1. yes	1. Poorest	13.1	0. Non-anaemic
2. Patuakhali	3. Rangabali	15	1. muslim	2. Secondary	0. No	0. <5 members	0	1	0	0	0	1	0	0	0	0	2	0. less than 5	1. Improved toilet facility	1. Occational	2. Always	1. yes	2. Poorer	11.5	1. mild
2. Patuakhali	2. Patuakhali Sadar	15	1. muslim	2. Secondary	0. No	0. <5 members	1	1	0	0	0	0	1	0	0	0	3	0. less than 5	0. Unimproved toilet facilty	2. Always	2. Always	1. yes	3. Middle	12	0. Non-anaemic
2. Patuakhali	2. Patuakhali Sadar	14	1. muslim	2. Secondary	0. No	1. >= 5 members	1	0	0	1	0	1	1	0	0	0	4	0. less than 5	0. Unimproved toilet facilty	2. Always	2. Always	0. no	4. Richer	12.7	0. Non-anaemic
4. Satkhira	8. Tala	14	1. muslim	2. Secondary	0. No	0. <5 members	1	0	0	0	0	0	0	0	0	0	1	0. less than 5	0. Unimproved toilet facilty	1. Occational	2. Always	1. yes	4. Richer	13.4	0. Non-anaemic
2. Patuakhali	2. Patuakhali Sadar	17	1. muslim	2. Secondary	0. No	1. >= 5 members	1	0	0	0	0	0	1	0	0	0	2	0. less than 5	1. Improved toilet facility	1. Occational	1. Occational	1. yes	2. Poorer	14.3	0. Non-anaemic
3. Khulna	6. Dumuria	15	1. muslim	2. Secondary	0. No	1. >= 5 members	1	0	0	0	0	0	1	0	0	0	2	0. less than 5	0. Unimproved toilet facilty	1. Occational	2. Always	1. yes	2. Poorer	12.7	0. Non-anaemic
2. Patuakhali	4. Galachipa	16	1. muslim	2. Secondary	0. No	1. >= 5 members	1	0	0	0	0	0	0	0	0	0	1	0. less than 5	1. Improved toilet facility	1. Occational	2. Always	1. yes	1. Poorest	12.5	0. Non-anaemic
3. Khulna	5. Batiaghata	15	1. muslim	2. Secondary	0. No	0. <5 members	1	0	0	0	0	1	0	1	0	0	3	0. less than 5	0. Unimproved toilet facilty	1. Occational	1. Occational	1. yes	3. Middle	10.9	2. moderate/severe
2. Patuakhali	2. Patuakhali Sadar	16	1. muslim	2. Secondary	0. No	1. >= 5 members	1	0	0	0	0	1	1	0	0	0	3	0. less than 5	1. Improved toilet facility	2. Always	2. Always	1. yes	1. Poorest	10.7	2. moderate/severe
2. Patuakhali	2. Patuakhali Sadar	18	1. muslim	2. Secondary	0. No	0. <5 members	1	1	0	0	0	0	1	1	0	1	5	1. 5 or more	0. Unimproved toilet facilty	2. Always	2. Always	1. yes	5. Richest	11.7	1. mild
3. Khulna	6. Dumuria	15	2. non-muslim	2. Secondary	0. No	0. <5 members	1	0	0	0	0	0	1	0	1	1	4	0. less than 5	1. Improved toilet facility	2. Always	2. Always	1. yes	1. Poorest	13	0. Non-anaemic
4. Satkhira	8. Tala	16	1. muslim	2. Secondary	0. No	0. <5 members	1	0	0	1	0	0	0	0	0	0	2	0. less than 5	0. Unimproved toilet facilty	1. Occational	1. Occational	1. yes	2. Poorer	11.3	1. mild
2. Patuakhali	3. Rangabali	15	1. muslim	2. Secondary	0. No	1. >= 5 members	0	0	0	0	0	1	0	1	0	0	2	0. less than 5	1. Improved toilet facility	2. Always	2. Always	0. no	2. Poorer	9.6	2. moderate/severe
3. Khulna	6. Dumuria	18	1. muslim	2. Secondary	0. No	1. >= 5 members	1	0	0	0	0	0	0	0	0	0	1	0. less than 5	1. Improved toilet facility	1. Occational	2. Always	1. yes	2. Poorer	12.2	0. Non-anaemic
3. Khulna	5. Batiaghata	16	2. non-muslim	2. Secondary	0. No	0. <5 members	1	0	0	0	0	1	1	1	0	0	4	0. less than 5	1. Improved toilet facility	1. Occational	2. Always	1. yes	2. Poorer	10.1	2. moderate/severe
2. Patuakhali	2. Patuakhali Sadar	16	1. muslim	2. Secondary	0. No	1. >= 5 members	0	1	0	0	0	0	0	1	0	0	2	0. less than 5	1. Improved toilet facility	1. Occational	2. Always	0. no	4. Richer	11.2	1. mild
3. Khulna	6. Dumuria	16	2. non-muslim	2. Secondary	0. No	1. >= 5 members	1	0	0	1	0	0	1	0	1	0	4	0. less than 5	1. Improved toilet facility	2. Always	2. Always	1. yes	5. Richest	12	0. Non-anaemic
3. Khulna	6. Dumuria	16	2. non-muslim	2. Secondary	0. No	0. <5 members	1	0	0	1	0	0	0	1	0	0	3	0. less than 5	0. Unimproved toilet facilty	1. Occational	2. Always	1. yes	3. Middle	12	0. Non-anaemic
3. Khulna	6. Dumuria	17	1. muslim	2. Secondary	0. No	1. >= 5 members	1	0	0	0	0	1	0	0	0	0	2	0. less than 5	1. Improved toilet facility	1. Occational	2. Always	1. yes	4. Richer	11.8	1. mild
2. Patuakhali	4. Galachipa	16	1. muslim	2. Secondary	0. No	1. >= 5 members	1	1	0	0	0	1	0	0	0	0	3	0. less than 5	1. Improved toilet facility	2. Always	2. Always	0. no	2. Poorer	11.6	1. mild
2. Patuakhali	4. Galachipa	18	1. muslim	2. Secondary	0. No	1. >= 5 members	1	0	0	0	0	0	1	0	0	0	2	0. less than 5	1. Improved toilet facility	1. Occational	2. Always	1. yes	3. Middle	13.3	0. Non-anaemic
3. Khulna	6. Dumuria	14	1. muslim	2. Secondary	0. No	0. <5 members	1	1	0	1	0	0	1	1	0	0	5	1. 5 or more	1. Improved toilet facility	1. Occational	2. Always	1. yes	3. Middle	12.3	0. Non-anaemic
3. Khulna	6. Dumuria	16	2. non-muslim	2. Secondary	0. No	0. <5 members	1	0	0	0	0	0	0	1	1	0	3	0. less than 5	0. Unimproved toilet facilty	2. Always	2. Always	1. yes	2. Poorer	13.5	0. Non-anaemic
3. Khulna	6. Dumuria	17	2. non-muslim	2. Secondary	0. No	1. >= 5 members	1	0	0	0	0	1	0	0	0	0	2	0. less than 5	1. Improved toilet facility	2. Always	2. Always	1. yes	1. Poorest	9.6	2. moderate/severe
2. Patuakhali	4. Galachipa	14	1. muslim	2. Secondary	0. No	0. <5 members	0	0	0	0	0	0	1	0	0	0	1	0. less than 5	1. Improved toilet facility	2. Always	2. Always	1. yes	2. Poorer	12.6	0. Non-anaemic
2. Patuakhali	4. Galachipa	13	1. muslim	2. Secondary	0. No	0. <5 members	1	0	0	0	0	1	1	0	0	0	3	0. less than 5	1. Improved toilet facility	1. Occational	2. Always	1. yes	4. Richer	10.2	2. moderate/severe
3. Khulna	6. Dumuria	16	2. non-muslim	2. Secondary	0. No	0. <5 members	1	0	0	0	0	1	1	1	0	0	4	0. less than 5	0. Unimproved toilet facilty	2. Always	2. Always	1. yes	3. Middle	11.3	1. mild
3. Khulna	6. Dumuria	13	2. non-muslim	2. Secondary	0. No	1. >= 5 members	1	1	0	0	0	1	1	1	1	0	6	1. 5 or more	1. Improved toilet facility	2. Always	2. Always	1. yes	1. Poorest	14.6	0. Non-anaemic
2. Patuakhali	4. Galachipa	15	1. muslim	2. Secondary	0. No	0. <5 members	1	0	0	0	0	1	0	1	0	1	4	0. less than 5	1. Improved toilet facility	1. Occational	2. Always	1. yes	5. Richest	11.8	1. mild
4. Satkhira	7. Satkhira Sadar	15	1. muslim	2. Secondary	0. No	1. >= 5 members	1	0	0	0	0	0	1	1	0	0	3	0. less than 5	1. Improved toilet facility	2. Always	1. Occational	1. yes	4. Richer	13	0. Non-anaemic
3. Khulna	6. Dumuria	16	2. non-muslim	2. Secondary	0. No	1. >= 5 members	0	0	0	0	0	0	1	1	1	0	3	0. less than 5	1. Improved toilet facility	2. Always	2. Always	1. yes	4. Richer	12.5	0. Non-anaemic
4. Satkhira	7. Satkhira Sadar	17	1. muslim	2. Secondary	0. No	0. <5 members	1	0	0	0	0	0	0	0	0	0	1	0. less than 5	0. Unimproved toilet facilty	1. Occational	2. Always	1. yes	3. Middle	10.9	2. moderate/severe
3. Khulna	6. Dumuria	15	2. non-muslim	2. Secondary	0. No	1. >= 5 members	1	0	0	0	0	0	0	1	0	0	2	0. less than 5	0. Unimproved toilet facilty	2. Always	2. Always	1. yes	2. Poorer	11.3	1. mild
2. Patuakhali	2. Patuakhali Sadar	15	1. muslim	2. Secondary	0. No	0. <5 members	1	0	0	1	0	0	0	1	0	0	3	0. less than 5	1. Improved toilet facility	1. Occational	2. Always	1. yes	1. Poorest	12.6	0. Non-anaemic
3. Khulna	6. Dumuria	16	2. non-muslim	2. Secondary	0. No	0. <5 members	1	1	0	1	0	1	1	1	0	0	6	1. 5 or more	0. Unimproved toilet facilty	2. Always	2. Always	1. yes	4. Richer	11.4	1. mild
3. Khulna	6. Dumuria	14	1. muslim	2. Secondary	0. No	0. <5 members	1	0	0	1	0	0	0	1	0	0	3	0. less than 5	1. Improved toilet facility	1. Occational	2. Always	1. yes	2. Poorer	13.9	0. Non-anaemic
3. Khulna	6. Dumuria	16	1. muslim	2. Secondary	0. No	0. <5 members	1	1	0	0	0	0	0	1	0	0	3	0. less than 5	0. Unimproved toilet facilty	1. Occational	2. Always	0. no	1. Poorest	12.1	0. Non-anaemic
2. Patuakhali	2. Patuakhali Sadar	15	1. muslim	2. Secondary	0. No	0. <5 members	0	0	0	1	0	1	1	0	0	0	3	0. less than 5	1. Improved toilet facility	2. Always	2. Always	1. yes	5. Richest	9.7	2. moderate/severe
2. Patuakhali	2. Patuakhali Sadar	17	1. muslim	2. Secondary	0. No	0. <5 members	1	0	0	0	0	0	1	0	0	0	2	0. less than 5	1. Improved toilet facility	2. Always	2. Always	1. yes	1. Poorest	9.5	2. moderate/severe
4. Satkhira	7. Satkhira Sadar	14	1. muslim	2. Secondary	0. No	0. <5 members	0	0	0	0	0	1	0	1	0	0	2	0. less than 5	1. Improved toilet facility	1. Occational	2. Always	1. yes	4. Richer	13.4	0. Non-anaemic
4. Satkhira	9. Kalaroa	15	1. muslim	2. Secondary	0. No	0. <5 members	1	1	0	0	0	0	0	1	0	0	3	0. less than 5	1. Improved toilet facility	2. Always	2. Always	1. yes	5. Richest	12.3	0. Non-anaemic
3. Khulna	6. Dumuria	16	2. non-muslim	2. Secondary	0. No	0. <5 members	1	1	0	0	0	0	0	1	1	0	4	0. less than 5	1. Improved toilet facility	1. Occational	1. Occational	1. yes	1. Poorest	12.8	0. Non-anaemic
3. Khulna	6. Dumuria	17	1. muslim	2. Secondary	0. No	1. >= 5 members	1	0	0	0	0	0	1	1	0	0	3	0. less than 5	1. Improved toilet facility	2. Always	2. Always	1. yes	4. Richer	13.5	0. Non-anaemic
3. Khulna	6. Dumuria	16	2. non-muslim	2. Secondary	0. No	0. <5 members	1	1	1	1	0	0	1	1	0	0	6	1. 5 or more	0. Unimproved toilet facilty	2. Always	2. Always	1. yes	4. Richer	11.3	1. mild
2. Patuakhali	3. Rangabali	15	1. muslim	2. Secondary	0. No	1. >= 5 members	0	0	0	0	0	0	1	0	0	0	1	0. less than 5	0. Unimproved toilet facilty	2. Always	2. Always	0. no	4. Richer	8.2	2. moderate/severe
2. Patuakhali	3. Rangabali	16	1. muslim	2. Secondary	0. No	0. <5 members	1	1	0	0	0	1	1	1	0	0	5	1. 5 or more	1. Improved toilet facility	2. Always	2. Always	1. yes	2. Poorer	13.3	0. Non-anaemic
2. Patuakhali	3. Rangabali	14	1. muslim	2. Secondary	0. No	0. <5 members	0	0	0	0	0	0	1	1	0	0	2	0. less than 5	1. Improved toilet facility	2. Always	2. Always	0. no	2. Poorer	12.1	0. Non-anaemic
4. Satkhira	7. Satkhira Sadar	14	1. muslim	2. Secondary	0. No	0. <5 members	0	0	0	1	0	0	1	1	0	0	3	0. less than 5	1. Improved toilet facility	2. Always	2. Always	1. yes	5. Richest	12.9	0. Non-anaemic
2. Patuakhali	2. Patuakhali Sadar	18	1. muslim	2. Secondary	0. No	1. >= 5 members	0	1	0	0	0	0	0	0	0	0	1	0. less than 5	0. Unimproved toilet facilty	2. Always	2. Always	1. yes	4. Richer	10.9	2. moderate/severe
3. Khulna	5. Batiaghata	14	1. muslim	2. Secondary	0. No	1. >= 5 members	1	0	0	0	0	0	0	1	1	0	3	0. less than 5	0. Unimproved toilet facilty	1. Occational	2. Always	1. yes	1. Poorest	13.5	0. Non-anaemic
3. Khulna	6. Dumuria	15	2. non-muslim	2. Secondary	0. No	0. <5 members	1	0	0	0	0	1	0	1	0	0	3	0. less than 5	1. Improved toilet facility	2. Always	2. Always	1. yes	4. Richer	12.7	0. Non-anaemic
2. Patuakhali	2. Patuakhali Sadar	15	1. muslim	2. Secondary	0. No	0. <5 members	0	0	0	1	0	1	0	1	0	0	3	0. less than 5	1. Improved toilet facility	2. Always	2. Always	1. yes	3. Middle	12.6	0. Non-anaemic
3. Khulna	6. Dumuria	16	1. muslim	2. Secondary	1. Yes	0. <5 members	1	0	0	0	0	1	0	0	0	0	2	0. less than 5	0. Unimproved toilet facilty	2. Always	2. Always	1. yes	4. Richer	13.5	0. Non-anaemic
3. Khulna	6. Dumuria	17	2. non-muslim	2. Secondary	0. No	0. <5 members	1	0	0	0	0	1	0	0	0	0	2	0. less than 5	1. Improved toilet facility	1. Occational	2. Always	1. yes	2. Poorer	13.9	0. Non-anaemic
3. Khulna	6. Dumuria	18	2. non-muslim	2. Secondary	0. No	1. >= 5 members	1	0	0	0	0	0	0	1	0	0	2	0. less than 5	1. Improved toilet facility	2. Always	2. Always	1. yes	1. Poorest	10.4	2. moderate/severe
3. Khulna	6. Dumuria	18	2. non-muslim	2. Secondary	0. No	1. >= 5 members	1	0	0	0	0	0	1	0	1	0	3	0. less than 5	1. Improved toilet facility	1. Occational	2. Always	1. yes	5. Richest	12.3	0. Non-anaemic
3. Khulna	5. Batiaghata	17	2. non-muslim	2. Secondary	0. No	1. >= 5 members	1	0	0	0	0	0	1	1	0	0	3	0. less than 5	1. Improved toilet facility	2. Always	2. Always	1. yes	3. Middle	12.6	0. Non-anaemic
2. Patuakhali	4. Galachipa	16	1. muslim	2. Secondary	0. No	0. <5 members	0	1	0	0	0	1	0	0	0	1	3	0. less than 5	1. Improved toilet facility	1. Occational	2. Always	1. yes	1. Poorest	11.2	1. mild
3. Khulna	5. Batiaghata	16	2. non-muslim	2. Secondary	0. No	1. >= 5 members	1	0	0	0	1	1	1	0	0	1	5	1. 5 or more	1. Improved toilet facility	2. Always	2. Always	1. yes	4. Richer	13.3	0. Non-anaemic
3. Khulna	5. Batiaghata	16	2. non-muslim	2. Secondary	0. No	0. <5 members	1	0	0	0	0	1	1	0	0	0	3	0. less than 5	1. Improved toilet facility	2. Always	2. Always	1. yes	2. Poorer	12.2	0. Non-anaemic
3. Khulna	6. Dumuria	18	2. non-muslim	2. Secondary	0. No	0. <5 members	1	0	0	0	0	1	0	0	1	0	3	0. less than 5	1. Improved toilet facility	1. Occational	2. Always	1. yes	5. Richest	13.5	0. Non-anaemic
3. Khulna	6. Dumuria	18	1. muslim	2. Secondary	0. No	1. >= 5 members	1	0	0	0	0	1	0	0	0	0	2	0. less than 5	0. Unimproved toilet facilty	1. Occational	2. Always	1. yes	2. Poorer	10.8	2. moderate/severe
2. Patuakhali	3. Rangabali	15	1. muslim	2. Secondary	0. No	1. >= 5 members	1	0	0	0	0	0	1	1	0	0	3	0. less than 5	0. Unimproved toilet facilty	1. Occational	1. Occational	0. no	1. Poorest	12.6	0. Non-anaemic
4. Satkhira	8. Tala	17	2. non-muslim	2. Secondary	0. No	0. <5 members	1	1	1	0	0	1	0	0	0	0	4	0. less than 5	1. Improved toilet facility	1. Occational	2. Always	1. yes	5. Richest	11.7	1. mild
3. Khulna	6. Dumuria	17	1. muslim	2. Secondary	0. No	0. <5 members	1	1	0	1	0	0	1	1	1	0	6	1. 5 or more	0. Unimproved toilet facilty	1. Occational	2. Always	1. yes	4. Richer	12.2	0. Non-anaemic
3. Khulna	6. Dumuria	17	2. non-muslim	2. Secondary	0. No	0. <5 members	1	0	0	0	0	1	0	1	0	0	3	0. less than 5	0. Unimproved toilet facilty	2. Always	2. Always	0. no	2. Poorer	14.2	0. Non-anaemic
2. Patuakhali	4. Galachipa	17	1. muslim	2. Secondary	0. No	1. >= 5 members	0	1	0	0	0	0	1	1	0	0	3	0. less than 5	1. Improved toilet facility	2. Always	2. Always	1. yes	5. Richest	10.4	2. moderate/severe
3. Khulna	6. Dumuria	17	1. muslim	2. Secondary	1. Yes	0. <5 members	1	0	1	1	0	1	1	1	1	0	7	1. 5 or more	1. Improved toilet facility	1. Occational	2. Always	1. yes	5. Richest	11.3	1. mild
3. Khulna	6. Dumuria	17	1. muslim	2. Secondary	0. No	0. <5 members	1	0	0	0	0	1	0	1	0	0	3	0. less than 5	1. Improved toilet facility	1. Occational	2. Always	1. yes	5. Richest	12.6	0. Non-anaemic
2. Patuakhali	4. Galachipa	18	1. muslim	2. Secondary	0. No	0. <5 members	0	0	0	0	0	0	0	0	0	0	0	0. less than 5	0. Unimproved toilet facilty	1. Occational	2. Always	1. yes	3. Middle	12.5	0. Non-anaemic
3. Khulna	6. Dumuria	17	1. muslim	2. Secondary	0. No	1. >= 5 members	1	1	0	1	0	1	1	1	1	1	8	1. 5 or more	1. Improved toilet facility	2. Always	2. Always	1. yes	5. Richest	13.3	0. Non-anaemic
2. Patuakhali	3. Rangabali	16	1. muslim	2. Secondary	0. No	0. <5 members	1	1	0	0	0	1	0	0	0	0	3	0. less than 5	1. Improved toilet facility	1. Occational	2. Always	1. yes	4. Richer	11.1	1. mild
3. Khulna	6. Dumuria	17	2. non-muslim	2. Secondary	0. No	1. >= 5 members	1	0	0	1	0	0	0	1	0	0	3	0. less than 5	0. Unimproved toilet facilty	1. Occational	1. Occational	0. no	3. Middle	11.4	1. mild
4. Satkhira	8. Tala	15	1. muslim	2. Secondary	0. No	0. <5 members	1	0	1	1	1	1	0	0	0	0	5	1. 5 or more	1. Improved toilet facility	2. Always	2. Always	1. yes	5. Richest	10.9	2. moderate/severe
4. Satkhira	8. Tala	17	1. muslim	2. Secondary	0. No	0. <5 members	1	0	0	0	0	0	0	1	0	0	2	0. less than 5	1. Improved toilet facility	2. Always	2. Always	1. yes	5. Richest	12.4	0. Non-anaemic
2. Patuakhali	4. Galachipa	15	2. non-muslim	2. Secondary	0. No	1. >= 5 members	1	1	0	0	0	0	0	0	0	1	3	0. less than 5	0. Unimproved toilet facilty	1. Occational	2. Always	1. yes	4. Richer	11.2	1. mild
4. Satkhira	8. Tala	16	1. muslim	2. Secondary	0. No	1. >= 5 members	1	0	0	0	0	0	0	1	0	0	2	0. less than 5	1. Improved toilet facility	1. Occational	2. Always	1. yes	1. Poorest	14.3	0. Non-anaemic
3. Khulna	6. Dumuria	15	2. non-muslim	2. Secondary	0. No	1. >= 5 members	1	1	1	0	0	0	1	1	0	0	5	1. 5 or more	1. Improved toilet facility	1. Occational	2. Always	1. yes	3. Middle	9.3	2. moderate/severe
3. Khulna	6. Dumuria	17	2. non-muslim	2. Secondary	0. No	0. <5 members	0	0	0	0	0	1	0	1	0	0	2	0. less than 5	1. Improved toilet facility	1. Occational	2. Always	1. yes	2. Poorer	13.3	0. Non-anaemic
2. Patuakhali	2. Patuakhali Sadar	18	1. muslim	2. Secondary	1. Yes	0. <5 members	1	0	0	0	1	1	0	0	0	1	4	0. less than 5	1. Improved toilet facility	2. Always	2. Always	1. yes	2. Poorer	13.9	0. Non-anaemic
2. Patuakhali	2. Patuakhali Sadar	15	1. muslim	2. Secondary	0. No	1. >= 5 members	0	1	0	0	0	1	1	1	0	0	4	0. less than 5	0. Unimproved toilet facilty	1. Occational	2. Always	0. no	2. Poorer	9.3	2. moderate/severe
3. Khulna	6. Dumuria	18	2. non-muslim	2. Secondary	0. No	1. >= 5 members	1	1	0	0	0	1	1	1	0	0	5	1. 5 or more	1. Improved toilet facility	2. Always	2. Always	1. yes	1. Poorest	12.4	0. Non-anaemic
2. Patuakhali	4. Galachipa	16	1. muslim	2. Secondary	0. No	1. >= 5 members	1	0	0	0	0	1	0	0	0	0	2	0. less than 5	1. Improved toilet facility	2. Always	2. Always	1. yes	3. Middle	12.5	0. Non-anaemic
4. Satkhira	8. Tala	16	1. muslim	2. Secondary	0. No	0. <5 members	1	1	1	1	0	1	1	0	1	0	7	1. 5 or more	1. Improved toilet facility	1. Occational	1. Occational	1. yes	5. Richest	12.7	0. Non-anaemic
3. Khulna	6. Dumuria	15	2. non-muslim	2. Secondary	0. No	0. <5 members	1	0	0	0	0	0	1	1	0	0	3	0. less than 5	1. Improved toilet facility	2. Always	2. Always	1. yes	2. Poorer	13.6	0. Non-anaemic
3. Khulna	6. Dumuria	17	1. muslim	2. Secondary	0. No	0. <5 members	1	1	0	0	0	1	0	0	0	0	3	0. less than 5	0. Unimproved toilet facilty	1. Occational	2. Always	0. no	4. Richer	7.5	2. moderate/severe
2. Patuakhali	4. Galachipa	15	1. muslim	2. Secondary	0. No	0. <5 members	1	1	0	1	0	0	1	1	0	0	5	1. 5 or more	1. Improved toilet facility	1. Occational	2. Always	1. yes	5. Richest	12.8	0. Non-anaemic
3. Khulna	6. Dumuria	17	2. non-muslim	2. Secondary	0. No	0. <5 members	1	0	0	0	0	0	0	0	0	0	1	0. less than 5	0. Unimproved toilet facilty	2. Always	2. Always	1. yes	1. Poorest	11.9	1. mild
2. Patuakhali	2. Patuakhali Sadar	16	1. muslim	2. Secondary	0. No	1. >= 5 members	1	1	1	0	0	1	1	1	0	1	7	1. 5 or more	1. Improved toilet facility	1. Occational	1. Occational	0. no	3. Middle	10.6	2. moderate/severe
4. Satkhira	8. Tala	16	1. muslim	2. Secondary	0. No	1. >= 5 members	1	0	0	0	0	1	0	1	0	0	3	0. less than 5	1. Improved toilet facility	1. Occational	2. Always	1. yes	4. Richer	13	0. Non-anaemic
2. Patuakhali	2. Patuakhali Sadar	18	1. muslim	2. Secondary	0. No	1. >= 5 members	1	0	0	0	0	0	0	0	0	0	1	0. less than 5	0. Unimproved toilet facilty	1. Occational	1. Occational	1. yes	2. Poorer	12.3	0. Non-anaemic
3. Khulna	6. Dumuria	16	2. non-muslim	2. Secondary	0. No	0. <5 members	1	0	0	0	0	0	0	1	0	1	3	0. less than 5	1. Improved toilet facility	2. Always	2. Always	1. yes	5. Richest	14.2	0. Non-anaemic
3. Khulna	6. Dumuria	15	1. muslim	2. Secondary	0. No	1. >= 5 members	1	1	0	0	0	1	1	0	1	0	5	1. 5 or more	1. Improved toilet facility	2. Always	2. Always	1. yes	5. Richest	14.2	0. Non-anaemic
3. Khulna	5. Batiaghata	18	2. non-muslim	2. Secondary	0. No	1. >= 5 members	1	0	0	0	0	0	1	1	0	0	3	0. less than 5	1. Improved toilet facility	1. Occational	2. Always	1. yes	1. Poorest	12.3	0. Non-anaemic
3. Khulna	6. Dumuria	17	1. muslim	2. Secondary	0. No	1. >= 5 members	1	1	0	1	0	1	1	0	1	1	7	1. 5 or more	1. Improved toilet facility	2. Always	2. Always	1. yes	3. Middle	12.9	0. Non-anaemic
3. Khulna	6. Dumuria	18	2. non-muslim	2. Secondary	0. No	1. >= 5 members	1	0	0	0	0	0	1	1	0	0	3	0. less than 5	0. Unimproved toilet facilty	2. Always	2. Always	1. yes	4. Richer	11.5	1. mild
3. Khulna	6. Dumuria	17	1. muslim	2. Secondary	0. No	0. <5 members	1	0	0	0	0	0	1	0	0	0	2	0. less than 5	0. Unimproved toilet facilty	1. Occational	2. Always	1. yes	2. Poorer	14.8	0. Non-anaemic
4. Satkhira	7. Satkhira Sadar	17	1. muslim	2. Secondary	0. No	0. <5 members	1	0	0	1	0	0	0	1	0	0	3	0. less than 5	0. Unimproved toilet facilty	2. Always	2. Always	1. yes	5. Richest	12.1	0. Non-anaemic
2. Patuakhali	4. Galachipa	17	1. muslim	2. Secondary	0. No	0. <5 members	1	0	0	1	0	0	1	0	0	0	3	0. less than 5	1. Improved toilet facility	1. Occational	2. Always	1. yes	2. Poorer	11.8	1. mild
4. Satkhira	9. Kalaroa	17	1. muslim	2. Secondary	0. No	1. >= 5 members	1	1	1	0	0	1	1	0	0	0	5	1. 5 or more	1. Improved toilet facility	2. Always	2. Always	1. yes	5. Richest	12.9	0. Non-anaemic
2. Patuakhali	4. Galachipa	15	1. muslim	2. Secondary	1. Yes	1. >= 5 members	1	0	0	1	0	0	0	1	0	0	3	0. less than 5	0. Unimproved toilet facilty	2. Always	2. Always	0. no	2. Poorer	10.2	2. moderate/severe
3. Khulna	5. Batiaghata	14	2. non-muslim	2. Secondary	0. No	0. <5 members	1	0	0	0	0	1	0	0	0	0	2	0. less than 5	1. Improved toilet facility	1. Occational	2. Always	1. yes	1. Poorest	13.4	0. Non-anaemic
3. Khulna	6. Dumuria	15	1. muslim	2. Secondary	0. No	0. <5 members	1	0	0	1	0	0	0	1	0	1	4	0. less than 5	1. Improved toilet facility	1. Occational	2. Always	1. yes	5. Richest	12.8	0. Non-anaemic
3. Khulna	6. Dumuria	18	2. non-muslim	2. Secondary	0. No	1. >= 5 members	1	1	0	0	0	0	1	1	0	0	4	0. less than 5	1. Improved toilet facility	1. Occational	2. Always	1. yes	1. Poorest	13	0. Non-anaemic
3. Khulna	5. Batiaghata	16	2. non-muslim	2. Secondary	0. No	1. >= 5 members	1	0	0	0	0	0	0	1	0	0	2	0. less than 5	1. Improved toilet facility	1. Occational	2. Always	1. yes	5. Richest	12.4	0. Non-anaemic
3. Khulna	6. Dumuria	16	1. muslim	2. Secondary	0. No	1. >= 5 members	1	0	0	0	0	0	1	1	1	0	4	0. less than 5	1. Improved toilet facility	1. Occational	2. Always	1. yes	5. Richest	12.9	0. Non-anaemic
4. Satkhira	8. Tala	16	1. muslim	2. Secondary	0. No	0. <5 members	1	0	0	1	0	0	0	0	0	0	2	0. less than 5	0. Unimproved toilet facilty	1. Occational	2. Always	1. yes	1. Poorest	13.5	0. Non-anaemic
2. Patuakhali	2. Patuakhali Sadar	15	1. muslim	2. Secondary	0. No	1. >= 5 members	1	0	0	0	0	0	0	0	0	0	1	0. less than 5	0. Unimproved toilet facilty	1. Occational	2. Always	1. yes	1. Poorest	11.8	1. mild
4. Satkhira	7. Satkhira Sadar	16	1. muslim	2. Secondary	0. No	0. <5 members	1	0	0	0	0	1	0	1	0	0	3	0. less than 5	0. Unimproved toilet facilty	2. Always	2. Always	0. no	1. Poorest	10.2	2. moderate/severe
3. Khulna	6. Dumuria	16	1. muslim	2. Secondary	0. No	1. >= 5 members	1	0	0	0	0	0	0	1	0	0	2	0. less than 5	1. Improved toilet facility	2. Always	2. Always	1. yes	2. Poorer	11.8	1. mild
3. Khulna	6. Dumuria	16	2. non-muslim	2. Secondary	0. No	0. <5 members	1	0	0	0	1	0	0	1	0	0	3	0. less than 5	1. Improved toilet facility	2. Always	2. Always	1. yes	2. Poorer	13.4	0. Non-anaemic
3. Khulna	6. Dumuria	16	1. muslim	2. Secondary	0. No	1. >= 5 members	1	0	0	1	0	1	0	1	0	0	4	0. less than 5	0. Unimproved toilet facilty	1. Occational	2. Always	1. yes	4. Richer	12	0. Non-anaemic
2. Patuakhali	2. Patuakhali Sadar	16	2. non-muslim	2. Secondary	0. No	0. <5 members	1	0	0	1	0	0	1	1	0	0	4	0. less than 5	1. Improved toilet facility	2. Always	2. Always	1. yes	5. Richest	15	0. Non-anaemic
4. Satkhira	9. Kalaroa	17	1. muslim	2. Secondary	0. No	0. <5 members	1	0	0	0	0	1	0	1	0	0	3	0. less than 5	0. Unimproved toilet facilty	1. Occational	2. Always	1. yes	5. Richest	14.1	0. Non-anaemic
3. Khulna	6. Dumuria	16	2. non-muslim	2. Secondary	0. No	0. <5 members	1	0	0	0	0	0	0	0	0	0	1	0. less than 5	0. Unimproved toilet facilty	1. Occational	2. Always	0. no	2. Poorer	11.2	1. mild
4. Satkhira	7. Satkhira Sadar	15	1. muslim	2. Secondary	1. Yes	0. <5 members	1	1	0	0	0	0	0	1	0	0	3	0. less than 5	1. Improved toilet facility	2. Always	2. Always	1. yes	5. Richest	11.5	1. mild
3. Khulna	5. Batiaghata	16	2. non-muslim	2. Secondary	0. No	0. <5 members	1	1	0	0	0	1	0	0	0	0	3	0. less than 5	1. Improved toilet facility	1. Occational	2. Always	0. no	3. Middle	12.6	0. Non-anaemic
4. Satkhira	7. Satkhira Sadar	17	1. muslim	2. Secondary	0. No	0. <5 members	1	0	0	0	0	1	1	1	0	0	4	0. less than 5	0. Unimproved toilet facilty	1. Occational	1. Occational	1. yes	1. Poorest	11.7	1. mild
2. Patuakhali	2. Patuakhali Sadar	15	1. muslim	2. Secondary	0. No	1. >= 5 members	1	0	0	0	0	0	1	1	0	0	3	0. less than 5	1. Improved toilet facility	1. Occational	2. Always	1. yes	1. Poorest	7.6	2. moderate/severe
3. Khulna	6. Dumuria	16	1. muslim	2. Secondary	1. Yes	0. <5 members	1	0	1	1	0	1	1	0	0	0	5	1. 5 or more	1. Improved toilet facility	2. Always	2. Always	1. yes	5. Richest	12.6	0. Non-anaemic
4. Satkhira	7. Satkhira Sadar	18	1. muslim	2. Secondary	0. No	0. <5 members	1	0	0	0	0	0	0	0	0	1	2	0. less than 5	1. Improved toilet facility	2. Always	2. Always	1. yes	2. Poorer	12.3	0. Non-anaemic
4. Satkhira	8. Tala	15	1. muslim	2. Secondary	0. No	1. >= 5 members	0	0	0	0	0	0	1	0	0	0	1	0. less than 5	1. Improved toilet facility	1. Occational	2. Always	1. yes	4. Richer	12.4	0. Non-anaemic
4. Satkhira	8. Tala	18	1. muslim	2. Secondary	0. No	1. >= 5 members	1	1	0	1	0	1	0	0	0	0	4	0. less than 5	1. Improved toilet facility	2. Always	2. Always	1. yes	5. Richest	15.2	0. Non-anaemic
3. Khulna	6. Dumuria	17	1. muslim	2. Secondary	0. No	1. >= 5 members	1	0	1	1	0	1	1	1	1	0	7	1. 5 or more	0. Unimproved toilet facilty	1. Occational	2. Always	1. yes	3. Middle	12.5	0. Non-anaemic
3. Khulna	6. Dumuria	16	2. non-muslim	2. Secondary	0. No	0. <5 members	1	0	1	0	0	0	0	1	0	1	4	0. less than 5	1. Improved toilet facility	1. Occational	2. Always	1. yes	3. Middle	13.1	0. Non-anaemic
4. Satkhira	7. Satkhira Sadar	16	1. muslim	2. Secondary	0. No	0. <5 members	1	0	0	1	0	1	1	0	0	0	4	0. less than 5	1. Improved toilet facility	2. Always	2. Always	1. yes	4. Richer	12.1	0. Non-anaemic
3. Khulna	6. Dumuria	16	2. non-muslim	2. Secondary	0. No	1. >= 5 members	1	0	1	0	0	0	1	0	0	0	3	0. less than 5	1. Improved toilet facility	2. Always	2. Always	1. yes	5. Richest	14	0. Non-anaemic
3. Khulna	5. Batiaghata	18	2. non-muslim	2. Secondary	0. No	0. <5 members	1	0	0	1	0	0	1	1	0	0	4	0. less than 5	0. Unimproved toilet facilty	2. Always	2. Always	1. yes	4. Richer	13.2	0. Non-anaemic
3. Khulna	6. Dumuria	18	1. muslim	2. Secondary	0. No	0. <5 members	1	0	1	0	0	1	0	1	1	0	5	1. 5 or more	1. Improved toilet facility	1. Occational	2. Always	1. yes	4. Richer	12.1	0. Non-anaemic
3. Khulna	6. Dumuria	16	1. muslim	2. Secondary	0. No	1. >= 5 members	1	0	0	0	0	0	0	0	0	0	1	0. less than 5	1. Improved toilet facility	1. Occational	1. Occational	1. yes	5. Richest	12.9	0. Non-anaemic
2. Patuakhali	2. Patuakhali Sadar	15	1. muslim	2. Secondary	0. No	0. <5 members	1	0	0	0	0	0	0	0	0	0	1	0. less than 5	1. Improved toilet facility	2. Always	2. Always	1. yes	4. Richer	13.3	0. Non-anaemic
3. Khulna	6. Dumuria	17	1. muslim	3. Higher	0. No	1. >= 5 members	1	0	1	0	0	1	1	1	0	0	5	1. 5 or more	1. Improved toilet facility	2. Always	2. Always	1. yes	2. Poorer	11.9	1. mild
2. Patuakhali	2. Patuakhali Sadar	17	1. muslim	3. Higher	0. No	0. <5 members	1	1	0	0	1	0	1	1	0	0	5	1. 5 or more	0. Unimproved toilet facilty	1. Occational	1. Occational	0. no	4. Richer	13.2	0. Non-anaemic
3. Khulna	6. Dumuria	17	1. muslim	3. Higher	0. No	1. >= 5 members	0	1	0	0	0	1	0	1	0	0	3	0. less than 5	1. Improved toilet facility	2. Always	2. Always	1. yes	3. Middle	13.3	0. Non-anaemic
2. Patuakhali	2. Patuakhali Sadar	17	1. muslim	3. Higher	0. No	0. <5 members	1	1	0	1	0	0	1	1	0	1	6	1. 5 or more	1. Improved toilet facility	2. Always	2. Always	0. no	3. Middle	14.3	0. Non-anaemic
2. Patuakhali	2. Patuakhali Sadar	18	1. muslim	3. Higher	0. No	1. >= 5 members	1	0	0	0	0	0	1	0	0	0	2	0. less than 5	1. Improved toilet facility	2. Always	2. Always	1. yes	3. Middle	13.4	0. Non-anaemic
2. Patuakhali	4. Galachipa	18	1. muslim	3. Higher	0. No	1. >= 5 members	1	0	0	0	0	0	0	0	0	0	1	0. less than 5	0. Unimproved toilet facilty	1. Occational	1. Occational	1. yes	2. Poorer	11.7	1. mild
3. Khulna	6. Dumuria	18	1. muslim	3. Higher	1. Yes	0. <5 members	1	1	0	1	0	0	1	1	0	0	5	1. 5 or more	0. Unimproved toilet facilty	1. Occational	1. Occational	1. yes	3. Middle	12.5	0. Non-anaemic
3. Khulna	6. Dumuria	18	2. non-muslim	3. Higher	0. No	0. <5 members	1	0	0	0	0	0	0	1	0	0	2	0. less than 5	1. Improved toilet facility	1. Occational	2. Always	1. yes	3. Middle	12.1	0. Non-anaemic
2. Patuakhali	4. Galachipa	18	1. muslim	3. Higher	0. No	1. >= 5 members	1	1	0	0	0	1	1	0	0	0	4	0. less than 5	0. Unimproved toilet facilty	1. Occational	2. Always	1. yes	3. Middle	12.8	0. Non-anaemic
2. Patuakhali	2. Patuakhali Sadar	18	1. muslim	3. Higher	0. No	1. >= 5 members	1	0	0	1	0	0	1	0	0	0	3	0. less than 5	1. Improved toilet facility	1. Occational	2. Always	1. yes	3. Middle	11.1	1. mild
2. Patuakhali	2. Patuakhali Sadar	18	1. muslim	3. Higher	0. No	1. >= 5 members	1	0	0	1	0	0	0	1	0	0	3	0. less than 5	0. Unimproved toilet facilty	1. Occational	2. Always	1. yes	4. Richer	13	0. Non-anaemic
2. Patuakhali	2. Patuakhali Sadar	17	1. muslim	3. Higher	0. No	1. >= 5 members	1	1	0	1	0	1	0	1	0	0	5	1. 5 or more	1. Improved toilet facility	2. Always	2. Always	0. no	4. Richer	11.3	1. mild
2. Patuakhali	4. Galachipa	17	1. muslim	3. Higher	0. No	0. <5 members	1	0	0	1	0	1	0	1	1	0	5	1. 5 or more	0. Unimproved toilet facilty	2. Always	2. Always	1. yes	4. Richer	13.7	0. Non-anaemic
2. Patuakhali	4. Galachipa	18	1. muslim	3. Higher	0. No	1. >= 5 members	1	0	0	0	0	0	0	0	0	0	1	0. less than 5	1. Improved toilet facility	2. Always	2. Always	1. yes	3. Middle	13.9	0. Non-anaemic
3. Khulna	5. Batiaghata	18	2. non-muslim	3. Higher	1. Yes	1. >= 5 members	1	1	0	0	0	1	0	1	0	0	4	0. less than 5	1. Improved toilet facility	2. Always	2. Always	1. yes	2. Poorer	12.8	0. Non-anaemic
3. Khulna	6. Dumuria	18	1. muslim	3. Higher	0. No	1. >= 5 members	1	0	0	0	0	1	0	1	1	0	4	0. less than 5	0. Unimproved toilet facilty	1. Occational	2. Always	1. yes	3. Middle	11.6	1. mild
2. Patuakhali	4. Galachipa	19	1. muslim	3. Higher	0. No	0. <5 members	1	1	0	1	1	1	0	1	0	0	6	1. 5 or more	1. Improved toilet facility	2. Always	2. Always	1. yes	3. Middle	12.6	0. Non-anaemic
2. Patuakhali	4. Galachipa	18	1. muslim	3. Higher	0. No	0. <5 members	1	1	0	0	0	0	1	0	0	0	3	0. less than 5	1. Improved toilet facility	1. Occational	2. Always	1. yes	2. Poorer	13.8	0. Non-anaemic
2. Patuakhali	4. Galachipa	19	1. muslim	3. Higher	0. No	0. <5 members	0	0	0	0	0	0	0	0	0	0	0	0. less than 5	1. Improved toilet facility	1. Occational	2. Always	1. yes	4. Richer	11.3	1. mild
2. Patuakhali	3. Rangabali	19	1. muslim	3. Higher	0. No	0. <5 members	1	1	0	0	1	1	0	1	0	0	5	1. 5 or more	1. Improved toilet facility	2. Always	2. Always	1. yes	3. Middle	12.5	0. Non-anaemic
2. Patuakhali	2. Patuakhali Sadar	18	1. muslim	3. Higher	0. No	0. <5 members	1	0	0	1	0	0	0	1	0	0	3	0. less than 5	1. Improved toilet facility	2. Always	2. Always	1. yes	3. Middle	11.3	1. mild
3. Khulna	6. Dumuria	19	1. muslim	3. Higher	0. No	1. >= 5 members	1	0	0	0	0	0	1	1	0	0	3	0. less than 5	1. Improved toilet facility	2. Always	2. Always	1. yes	5. Richest	12.8	0. Non-anaemic
2. Patuakhali	4. Galachipa	19	1. muslim	3. Higher	1. Yes	1. >= 5 members	1	0	0	1	0	1	0	1	0	0	4	0. less than 5	0. Unimproved toilet facilty	1. Occational	2. Always	1. yes	2. Poorer	9.5	2. moderate/severe
3. Khulna	6. Dumuria	18	2. non-muslim	3. Higher	0. No	1. >= 5 members	1	0	0	1	0	0	0	0	0	0	2	0. less than 5	1. Improved toilet facility	2. Always	2. Always	1. yes	5. Richest	14.8	0. Non-anaemic
3. Khulna	5. Batiaghata	17	2. non-muslim	3. Higher	0. No	0. <5 members	1	0	1	0	0	1	1	1	1	1	7	1. 5 or more	1. Improved toilet facility	1. Occational	2. Always	1. yes	1. Poorest	11.5	1. mild
4. Satkhira	8. Tala	18	1. muslim	3. Higher	0. No	1. >= 5 members	1	1	0	0	0	0	0	1	1	0	4	0. less than 5	0. Unimproved toilet facilty	1. Occational	2. Always	1. yes	5. Richest	12.5	0. Non-anaemic
4. Satkhira	8. Tala	17	1. muslim	3. Higher	0. No	0. <5 members	1	0	0	0	0	0	1	0	0	0	2	0. less than 5	1. Improved toilet facility	2. Always	2. Always	1. yes	4. Richer	9.5	2. moderate/severe
2. Patuakhali	2. Patuakhali Sadar	17	1. muslim	3. Higher	0. No	1. >= 5 members	1	1	0	1	0	0	1	1	0	0	5	1. 5 or more	1. Improved toilet facility	2. Always	2. Always	1. yes	2. Poorer	11.7	1. mild
4. Satkhira	8. Tala	18	1. muslim	3. Higher	0. No	0. <5 members	1	1	0	0	0	1	1	1	0	0	5	1. 5 or more	0. Unimproved toilet facilty	2. Always	2. Always	1. yes	1. Poorest	12.1	0. Non-anaemic
3. Khulna	6. Dumuria	17	1. muslim	3. Higher	0. No	0. <5 members	1	1	0	0	0	1	0	0	0	0	3	0. less than 5	0. Unimproved toilet facilty	2. Always	2. Always	1. yes	3. Middle	11.8	1. mild
2. Patuakhali	2. Patuakhali Sadar	18	1. muslim	3. Higher	0. No	1. >= 5 members	1	0	0	0	0	0	0	0	0	0	1	0. less than 5	1. Improved toilet facility	2. Always	2. Always	1. yes	2. Poorer	10.6	2. moderate/severe
2. Patuakhali	2. Patuakhali Sadar	17	1. muslim	3. Higher	0. No	1. >= 5 members	1	0	1	1	0	0	0	1	0	0	4	0. less than 5	1. Improved toilet facility	2. Always	2. Always	1. yes	5. Richest	11.4	1. mild
2. Patuakhali	2. Patuakhali Sadar	18	1. muslim	3. Higher	0. No	1. >= 5 members	1	0	0	0	0	0	0	0	0	0	1	0. less than 5	1. Improved toilet facility	1. Occational	2. Always	1. yes	2. Poorer	10.7	2. moderate/severe
2. Patuakhali	3. Rangabali	13	1. muslim	3. Higher	0. No	1. >= 5 members	1	1	0	0	0	0	0	1	0	0	3	0. less than 5	1. Improved toilet facility	1. Occational	2. Always	0. no	1. Poorest	12.7	0. Non-anaemic
2. Patuakhali	4. Galachipa	19	1. muslim	3. Higher	0. No	1. >= 5 members	1	1	0	0	0	1	1	0	0	0	4	0. less than 5	0. Unimproved toilet facilty	2. Always	2. Always	1. yes	2. Poorer	13.4	0. Non-anaemic
3. Khulna	6. Dumuria	19	1. muslim	3. Higher	0. No	0. <5 members	1	0	0	1	0	1	1	1	0	0	5	1. 5 or more	0. Unimproved toilet facilty	2. Always	2. Always	1. yes	3. Middle	13.2	0. Non-anaemic
2. Patuakhali	4. Galachipa	18	1. muslim	3. Higher	0. No	0. <5 members	1	1	0	0	0	1	0	0	0	0	3	0. less than 5	1. Improved toilet facility	2. Always	2. Always	0. no	2. Poorer	12.1	0. Non-anaemic
2. Patuakhali	4. Galachipa	17	1. muslim	3. Higher	0. No	1. >= 5 members	1	1	0	0	0	1	1	1	0	0	5	1. 5 or more	0. Unimproved toilet facilty	2. Always	2. Always	1. yes	2. Poorer	10.5	2. moderate/severe
2. Patuakhali	4. Galachipa	16	1. muslim	3. Higher	0. No	0. <5 members	1	0	0	1	0	1	1	1	0	0	5	1. 5 or more	1. Improved toilet facility	1. Occational	2. Always	0. no	3. Middle	10.5	2. moderate/severe
