# Supplementary material for: Anaemia among adolescent girls, pregnant and lactating women in the southern rural region of Bangladesh: Prevalence and risk factors
Source: PLoS One. 2024 Jul 10;19(7):e0306183. doi: 10.1371/journal.pone.0306183 (PMC11236138; doi:10.1371/journal.pone.0306183)
Supplement: S2 Dataset — (XLS) [file pone.0306183.s003.xls]

## Sheet: Sheet1
District	Upazila	Age	religion_cat	Education	Employment_status	Family_member	Res_grains	Res_Pulses	Res_dairyp	Res_Meatfish	Res_Nuts_seeds	Res_eggs	Res_darkveg	Res_vitA	Res_othveg	Res_otherfruits	DDS	MDDW	Toilet_facility	Wash_hand_toilet	Wash_hand_food	Media_expose	Trimester	Pregnant_ANC_Visit	IFA_Pregnant	Wealth_index	Hb	Hb_cat
2. Patuakhali	3. Rangabali	21	1. muslim	2. Primary	0. Not currently employed	>= 5 members	0	0	0	0	0	0	0	0	0	0	0	0. less than 5	0. Unimproved toilet facilty	Occational	Occational	yes	3rd tri	1. 1-3	0. IFA <=90	5. Richest	10.1	1. mild
2. Patuakhali	2. Patuakhali Sadar	28	1. muslim	4. Higher	0. Not currently employed	<5 members	0	0	0	0	0	0	0	0	0	0	0	0. less than 5	1. Improved toilet facility	Always	Occational	yes	2nd tri	1. 1-3	0. IFA <=90	5. Richest	8.1	2. moderate/severe
3. khulna	6. Dumuria	16	1. muslim	3. Secondary	0. Not currently employed	>= 5 members	0	0	0	0	0	0	0	0	0	0	0	0. less than 5	0. Unimproved toilet facilty	Always	Occational	yes	2nd tri	2. >=4		1. Poorest	11.8	0. Non-anaemic
2. Patuakhali	3. Rangabali	22	1. muslim	2. Primary	0. Not currently employed	<5 members	0	0	0	0	0	0	0	0	0	0	0	0. less than 5	1. Improved toilet facility	Always	Occational	no	3rd tri	1. 1-3		2. Poorer	12.2	0. Non-anaemic
2. Patuakhali	3. Rangabali	22	1. muslim	2. Primary	1. Currently employed	>= 5 members	0	0	0	0	0	0	0	0	0	0	0	0. less than 5	1. Improved toilet facility	Always	Always	no	1st tri	1. 1-3		1. Poorest	11.7	0. Non-anaemic
2. Patuakhali	2. Patuakhali Sadar	30	1. muslim	3. Secondary	0. Not currently employed	<5 members	1	0	0	0	0	0	0	0	0	0	1	0. less than 5	1. Improved toilet facility	Always	Always	yes	3rd tri	1. 1-3	0. IFA <=90	3. Middle	10.9	1. mild
2. Patuakhali	3. Rangabali	20	1. muslim	3. Secondary	0. Not currently employed	<5 members	0	0	0	0	0	0	0	1	0	0	1	0. less than 5	0. Unimproved toilet facilty	Always	Always	yes	1st tri	1. 1-3		4. Richer	12.7	0. Non-anaemic
3. khulna	6. Dumuria	18	1. muslim	3. Secondary	0. Not currently employed	>= 5 members	1	0	0	0	0	0	0	0	0	0	1	0. less than 5	0. Unimproved toilet facilty	Occational	Occational	yes	3rd tri	1. 1-3	1. IFA >90	3. Middle	10.8	1. mild
4. Satkhira	7. Satkhira Sadar	30	1. muslim	2. Primary	0. Not currently employed	<5 members	1	0	0	0	0	0	0	0	0	0	1	0. less than 5	0. Unimproved toilet facilty	Always	Occational	yes	2nd tri	1. 1-3	0. IFA <=90	3. Middle	11.4	0. Non-anaemic
4. Satkhira	8. Tala	33	1. muslim	2. Primary	0. Not currently employed	<5 members	1	0	0	0	0	0	0	0	0	0	1	0. less than 5	0. Unimproved toilet facilty	Always	Occational	yes	1st tri		0. IFA <=90	3. Middle	9	2. moderate/severe
2. Patuakhali	4. Galachipa	19	1. muslim	3. Secondary	0. Not currently employed	<5 members	0	0	0	0	0	0	0	1	0	0	1	0. less than 5	0. Unimproved toilet facilty	Occational	Always	no	1st tri	1. 1-3		2. Poorer	11.7	0. Non-anaemic
4. Satkhira	7. Satkhira Sadar	29	1. muslim	3. Secondary	0. Not currently employed	<5 members	1	0	0	0	0	0	0	0	0	0	1	0. less than 5	0. Unimproved toilet facilty	Occational	Occational	yes	2nd tri	1. 1-3	0. IFA <=90	1. Poorest	13.3	0. Non-anaemic
3. khulna	6. Dumuria	25	1. muslim	3. Secondary	0. Not currently employed	<5 members	1	0	0	0	0	0	0	0	0	0	1	0. less than 5	0. Unimproved toilet facilty	Occational	Always	no	3rd tri		0. IFA <=90	1. Poorest	10.7	1. mild
2. Patuakhali	4. Galachipa	20	1. muslim	3. Secondary	0. Not currently employed	<5 members	1	0	0	0	0	0	0	0	0	0	1	0. less than 5	0. Unimproved toilet facilty	Occational	Occational	yes	1st tri			2. Poorer	10.1	1. mild
2. Patuakhali	3. Rangabali	20	1. muslim	2. Primary	0. Not currently employed	<5 members	0	0	0	0	0	0	0	1	0	0	1	0. less than 5	1. Improved toilet facility	Occational	Occational	no	3rd tri	2. >=4		1. Poorest	11.6	0. Non-anaemic
3. khulna	6. Dumuria	21	1. muslim	3. Secondary	0. Not currently employed	<5 members	1	0	0	0	0	0	0	0	0	0	1	0. less than 5	0. Unimproved toilet facilty	Always	Occational	yes	3rd tri	1. 1-3	1. IFA >90	2. Poorer	10.1	1. mild
3. khulna	6. Dumuria	25	1. muslim	3. Secondary	0. Not currently employed	<5 members	0	1	0	0	0	0	0	0	0	0	1	0. less than 5	1. Improved toilet facility	Always	Always	yes	1st tri	1. 1-3	0. IFA <=90	3. Middle	12	0. Non-anaemic
3. khulna	6. Dumuria	17	1. muslim	3. Secondary	0. Not currently employed	>= 5 members	1	0	0	0	0	0	0	0	0	0	1	0. less than 5	0. Unimproved toilet facilty	Always	Occational	yes	2nd tri			4. Richer	9.8	2. moderate/severe
2. Patuakhali	2. Patuakhali Sadar	35	1. muslim	3. Secondary	0. Not currently employed	<5 members	1	0	0	0	0	0	0	0	0	0	1	0. less than 5	0. Unimproved toilet facilty	Always	Always	yes	3rd tri	1. 1-3	1. IFA >90	2. Poorer	7.3	2. moderate/severe
3. khulna	6. Dumuria	20	1. muslim	2. Primary	0. Not currently employed	>= 5 members	1	0	0	0	0	0	0	0	0	0	1	0. less than 5	1. Improved toilet facility	Always	Occational	no	1st tri	1. 1-3	0. IFA <=90	1. Poorest	11.9	0. Non-anaemic
2. Patuakhali	3. Rangabali	35	1. muslim	2. Primary	0. Not currently employed	>= 5 members	1	0	0	0	0	0	0	0	0	0	1	0. less than 5	0. Unimproved toilet facilty	Occational	Always	no	3rd tri			2. Poorer	8.7	2. moderate/severe
3. khulna	6. Dumuria	28	1. muslim	3. Secondary	0. Not currently employed	<5 members	1	0	0	0	0	0	0	0	0	0	1	0. less than 5	0. Unimproved toilet facilty	Occational	Occational	yes	2nd tri	2. >=4	0. IFA <=90	2. Poorer	9.2	2. moderate/severe
3. khulna	6. Dumuria	30	1. muslim	3. Secondary	1. Currently employed	>= 5 members	1	0	0	0	0	0	0	0	0	0	1	0. less than 5	0. Unimproved toilet facilty	Always	Always	yes	3rd tri	2. >=4	1. IFA >90	3. Middle	13.7	0. Non-anaemic
2. Patuakhali	3. Rangabali	25	1. muslim	3. Secondary	0. Not currently employed	>= 5 members	0	0	0	0	0	0	1	0	0	0	1	0. less than 5	0. Unimproved toilet facilty	Always	Occational	no	3rd tri	1. 1-3	0. IFA <=90	1. Poorest	7.4	2. moderate/severe
2. Patuakhali	4. Galachipa	30	1. muslim	2. Primary	0. Not currently employed	<5 members	0	0	0	0	0	0	1	0	0	0	1	0. less than 5	0. Unimproved toilet facilty	Always	Occational	yes	3rd tri	1. 1-3	1. IFA >90	4. Richer	10.2	1. mild
3. khulna	5. Batiaghata	19	1. muslim	3. Secondary	0. Not currently employed	<5 members	0	0	0	0	0	0	0	1	0	0	1	0. less than 5	1. Improved toilet facility	Always	Always	yes	2nd tri	1. 1-3	0. IFA <=90	4. Richer	10.5	1. mild
4. Satkhira	8. Tala	25	1. muslim	2. Primary	0. Not currently employed	<5 members	1	0	0	0	0	0	0	0	0	0	1	0. less than 5	1. Improved toilet facility	Always	Occational	yes	2nd tri			5. Richest	9.2	2. moderate/severe
2. Patuakhali	4. Galachipa	19	1. muslim	4. Higher	0. Not currently employed	<5 members	0	0	0	0	0	0	0	1	0	0	1	0. less than 5	1. Improved toilet facility	Always	Occational	yes	3rd tri	1. 1-3	0. IFA <=90	5. Richest	11.9	0. Non-anaemic
4. Satkhira	9. Kalaroa	19	2. non-muslim	3. Secondary	0. Not currently employed	>= 5 members	1	0	0	0	0	0	0	0	0	0	1	0. less than 5	0. Unimproved toilet facilty	Occational	Always	no	2nd tri	1. 1-3	0. IFA <=90	1. Poorest	10.6	1. mild
3. khulna	6. Dumuria	25	1. muslim	3. Secondary	0. Not currently employed	<5 members	0	0	0	0	0	0	0	1	0	0	1	0. less than 5	0. Unimproved toilet facilty	Always	Occational	yes	3rd tri	1. 1-3	0. IFA <=90	4. Richer	10.2	1. mild
2. Patuakhali	4. Galachipa	24	1. muslim	3. Secondary	0. Not currently employed	>= 5 members	0	0	0	0	0	0	0	1	0	0	1	0. less than 5	0. Unimproved toilet facilty	Occational	Occational	no	3rd tri	2. >=4	0. IFA <=90	5. Richest	8.3	2. moderate/severe
4. Satkhira	8. Tala	25	1. muslim	4. Higher	0. Not currently employed	<5 members	1	0	0	0	0	0	0	0	0	0	1	0. less than 5	0. Unimproved toilet facilty	Always	Occational	yes	2nd tri	1. 1-3	0. IFA <=90	3. Middle	10.9	1. mild
2. Patuakhali	2. Patuakhali Sadar	18	1. muslim	3. Secondary	0. Not currently employed	<5 members	0	0	0	0	0	0	1	0	0	0	1	0. less than 5	0. Unimproved toilet facilty	Occational	Occational	yes	1st tri			2. Poorer	7.2	2. moderate/severe
2. Patuakhali	4. Galachipa	26	1. muslim	2. Primary	0. Not currently employed	<5 members	1	0	0	0	0	0	0	0	0	0	1	0. less than 5	0. Unimproved toilet facilty	Occational	Occational	yes	2nd tri	1. 1-3	0. IFA <=90	4. Richer	8.8	2. moderate/severe
2. Patuakhali	4. Galachipa	21	1. muslim	3. Secondary	0. Not currently employed	<5 members	0	0	0	0	0	0	1	0	0	0	1	0. less than 5	1. Improved toilet facility	Always	Occational	yes	3rd tri		0. IFA <=90	2. Poorer	8.4	2. moderate/severe
2. Patuakhali	3. Rangabali	25	1. muslim	3. Secondary	0. Not currently employed	>= 5 members	0	0	0	0	0	1	0	0	0	0	1	0. less than 5	1. Improved toilet facility	Always	Occational	no	2nd tri	2. >=4	0. IFA <=90	3. Middle	11.6	0. Non-anaemic
2. Patuakhali	3. Rangabali	30	1. muslim	2. Primary	1. Currently employed	<5 members	1	0	1	0	1	1	1	0	0	0	5	1. 5 or more	0. Unimproved toilet facilty	Always	Always	yes	2nd tri	2. >=4		1. Poorest	11.1	0. Non-anaemic
3. khulna	6. Dumuria	27	2. non-muslim	3. Secondary	0. Not currently employed	<5 members	1	0	0	0	0	0	0	1	0	0	2	0. less than 5	0. Unimproved toilet facilty	Always	Always	yes	2nd tri	1. 1-3	0. IFA <=90	1. Poorest	10.5	1. mild
2. Patuakhali	3. Rangabali	18	1. muslim	3. Secondary	0. Not currently employed	>= 5 members	0	1	0	0	0	0	0	1	0	0	2	0. less than 5	0. Unimproved toilet facilty	Occational	Occational	yes	2nd tri	1. 1-3	0. IFA <=90	1. Poorest	7.8	2. moderate/severe
2. Patuakhali	4. Galachipa	25	1. muslim	3. Secondary	0. Not currently employed	>= 5 members	1	0	0	0	0	1	0	0	0	0	2	0. less than 5	1. Improved toilet facility	Always	Always	yes	2nd tri		0. IFA <=90	3. Middle	8.5	2. moderate/severe
2. Patuakhali	4. Galachipa	30	1. muslim	2. Primary	0. Not currently employed	<5 members	1	0	0	0	0	1	0	0	0	0	2	0. less than 5	0. Unimproved toilet facilty	Always	Occational	yes	2nd tri	1. 1-3		2. Poorer	11.5	0. Non-anaemic
3. khulna	6. Dumuria	21	2. non-muslim	4. Higher	0. Not currently employed	>= 5 members	0	0	0	0	0	0	1	1	0	0	2	0. less than 5	0. Unimproved toilet facilty	Always	Occational	yes	3rd tri	1. 1-3	0. IFA <=90	4. Richer	10.2	1. mild
2. Patuakhali	4. Galachipa	19	1. muslim	3. Secondary	0. Not currently employed	>= 5 members	1	0	0	0	0	0	1	0	0	0	2	0. less than 5	1. Improved toilet facility	Always	Always	yes	3rd tri	1. 1-3	0. IFA <=90	1. Poorest	9.7	2. moderate/severe
2. Patuakhali	4. Galachipa	20	1. muslim	3. Secondary	0. Not currently employed	<5 members	0	0	0	0	0	1	0	1	0	0	2	0. less than 5	1. Improved toilet facility	Always	Always	yes	2nd tri	2. >=4	0. IFA <=90	5. Richest	11.1	0. Non-anaemic
4. Satkhira	9. Kalaroa	28	1. muslim	2. Primary	0. Not currently employed	<5 members	1	1	0	0	0	0	0	0	0	0	2	0. less than 5	1. Improved toilet facility	Always	Always	no	3rd tri	1. 1-3	0. IFA <=90	4. Richer	13.8	0. Non-anaemic
3. khulna	6. Dumuria	17	2. non-muslim	3. Secondary	0. Not currently employed	<5 members	1	1	0	0	0	0	0	0	0	0	2	0. less than 5	0. Unimproved toilet facilty	Always	Occational	no	2nd tri		0. IFA <=90	2. Poorer	8.8	2. moderate/severe
3. khulna	6. Dumuria	21	2. non-muslim	4. Higher	0. Not currently employed	<5 members	1	0	0	0	0	0	0	1	0	0	2	0. less than 5	0. Unimproved toilet facilty	Always	Always	yes	1st tri	1. 1-3		4. Richer	13	0. Non-anaemic
4. Satkhira	8. Tala	28	1. muslim	3. Secondary	0. Not currently employed	<5 members	1	0	0	1	0	0	0	0	0	0	2	0. less than 5	0. Unimproved toilet facilty	Always	Occational	yes	2nd tri	1. 1-3	0. IFA <=90	2. Poorer	13.5	0. Non-anaemic
4. Satkhira	7. Satkhira Sadar	27	1. muslim	3. Secondary	0. Not currently employed	>= 5 members	1	0	0	0	0	1	0	0	0	0	2	0. less than 5	0. Unimproved toilet facilty	Always	Always	yes	2nd tri	1. 1-3	0. IFA <=90	1. Poorest	11.9	0. Non-anaemic
3. khulna	6. Dumuria	19	1. muslim	3. Secondary	0. Not currently employed	<5 members	1	0	0	0	0	1	0	0	0	0	2	0. less than 5	0. Unimproved toilet facilty	Always	Occational	no	2nd tri	2. >=4		1. Poorest	12	0. Non-anaemic
2. Patuakhali	2. Patuakhali Sadar	30	1. muslim	2. Primary	0. Not currently employed	>= 5 members	1	0	0	0	0	1	0	0	0	0	2	0. less than 5	1. Improved toilet facility	Always	Always	yes	2nd tri			2. Poorer	10.8	1. mild
2. Patuakhali	4. Galachipa	18	1. muslim	3. Secondary	0. Not currently employed	<5 members	1	0	0	0	0	0	1	0	0	0	2	0. less than 5	0. Unimproved toilet facilty	Always	Always	yes	3rd tri	1. 1-3	0. IFA <=90	1. Poorest	11.3	0. Non-anaemic
4. Satkhira	7. Satkhira Sadar	18	2. non-muslim	3. Secondary	0. Not currently employed	>= 5 members	1	0	0	0	0	0	1	0	0	0	2	0. less than 5	1. Improved toilet facility	Always	Occational	yes	2nd tri	1. 1-3	0. IFA <=90	1. Poorest	11.3	0. Non-anaemic
2. Patuakhali	2. Patuakhali Sadar	15	1. muslim	3. Secondary	0. Not currently employed	<5 members	1	0	0	0	0	0	0	1	0	0	2	0. less than 5	0. Unimproved toilet facilty	Occational	Occational	yes	2nd tri			4. Richer	8.8	2. moderate/severe
3. khulna	6. Dumuria	18	1. muslim	2. Primary	0. Not currently employed	>= 5 members	0	0	0	0	0	0	1	1	0	0	2	0. less than 5	1. Improved toilet facility	Always	Always	yes	3rd tri	1. 1-3	0. IFA <=90	3. Middle	9.7	2. moderate/severe
3. khulna	6. Dumuria	18	1. muslim	3. Secondary	0. Not currently employed	<5 members	1	0	0	0	0	0	1	0	0	0	2	0. less than 5	0. Unimproved toilet facilty	Always	Occational	yes	1st tri	1. 1-3		1. Poorest	13.7	0. Non-anaemic
4. Satkhira	7. Satkhira Sadar	18	1. muslim	3. Secondary	0. Not currently employed	<5 members	0	0	0	0	0	1	0	1	0	0	2	0. less than 5	1. Improved toilet facility	Always	Always	yes	1st tri	1. 1-3	0. IFA <=90	5. Richest	14.1	0. Non-anaemic
4. Satkhira	7. Satkhira Sadar	20	2. non-muslim	3. Secondary	0. Not currently employed	>= 5 members	1	1	0	0	0	0	0	0	0	0	2	0. less than 5	1. Improved toilet facility	Always	Occational	yes	2nd tri	1. 1-3	0. IFA <=90	3. Middle	11.2	0. Non-anaemic
4. Satkhira	7. Satkhira Sadar	23	1. muslim	3. Secondary	0. Not currently employed	<5 members	1	0	0	0	0	0	0	1	0	0	2	0. less than 5	1. Improved toilet facility	Always	Always	yes	2nd tri	2. >=4	0. IFA <=90	3. Middle	10.7	1. mild
2. Patuakhali	3. Rangabali	30	1. muslim	3. Secondary	0. Not currently employed	>= 5 members	0	1	0	0	0	0	1	0	0	0	2	0. less than 5	1. Improved toilet facility	Always	Occational	no	2nd tri			3. Middle	10.3	1. mild
2. Patuakhali	3. Rangabali	16	1. muslim	4. Higher	0. Not currently employed	<5 members	1	1	0	0	0	0	0	0	0	0	2	0. less than 5	0. Unimproved toilet facilty	Always	Occational	no	1st tri			1. Poorest	10.5	1. mild
3. khulna	6. Dumuria	20	1. muslim	3. Secondary	0. Not currently employed	<5 members	1	0	0	1	0	0	0	0	0	0	2	0. less than 5	0. Unimproved toilet facilty	Always	Always	no	2nd tri			1. Poorest	10	1. mild
3. khulna	6. Dumuria	32	1. muslim	3. Secondary	0. Not currently employed	<5 members	1	0	0	0	0	0	1	0	0	0	2	0. less than 5	0. Unimproved toilet facilty	Always	Always	no	2nd tri		0. IFA <=90	1. Poorest	9.6	2. moderate/severe
4. Satkhira	8. Tala	32	1. muslim	3. Secondary	0. Not currently employed	<5 members	0	1	0	0	0	1	0	0	0	0	2	0. less than 5	0. Unimproved toilet facilty	Occational	Occational	yes	3rd tri	1. 1-3	1. IFA >90	1. Poorest	12.3	0. Non-anaemic
2. Patuakhali	2. Patuakhali Sadar	22	1. muslim	2. Primary	0. Not currently employed	>= 5 members	1	0	0	0	0	0	1	0	0	0	2	0. less than 5	1. Improved toilet facility	Always	Always	no	1st tri	1. 1-3	0. IFA <=90	1. Poorest	13.5	0. Non-anaemic
2. Patuakhali	2. Patuakhali Sadar	21	1. muslim	3. Secondary	1. Currently employed	>= 5 members	1	0	0	0	0	0	1	0	0	0	2	0. less than 5	0. Unimproved toilet facilty	Always	Always	yes	3rd tri	2. >=4	1. IFA >90	2. Poorer	11.7	0. Non-anaemic
3. khulna	6. Dumuria	18	2. non-muslim	3. Secondary	0. Not currently employed	<5 members	1	0	0	0	0	0	1	0	0	0	2	0. less than 5	0. Unimproved toilet facilty	Always	Always	no	1st tri	1. 1-3		1. Poorest	11.4	0. Non-anaemic
3. khulna	6. Dumuria	30	1. muslim	3. Secondary	0. Not currently employed	<5 members	1	0	0	0	0	1	0	0	0	0	2	0. less than 5	0. Unimproved toilet facilty	Always	Always	no	2nd tri	2. >=4	0. IFA <=90	4. Richer	12.2	0. Non-anaemic
2. Patuakhali	2. Patuakhali Sadar	26	1. muslim	2. Primary	0. Not currently employed	<5 members	0	1	0	0	0	1	0	0	0	0	2	0. less than 5	1. Improved toilet facility	Occational	Occational	no	2nd tri			2. Poorer	7.3	2. moderate/severe
2. Patuakhali	2. Patuakhali Sadar	19	1. muslim	3. Secondary	0. Not currently employed	>= 5 members	0	0	0	0	0	1	0	1	0	0	2	0. less than 5	0. Unimproved toilet facilty	Always	Always	no	3rd tri	2. >=4	0. IFA <=90	4. Richer	9.4	2. moderate/severe
4. Satkhira	8. Tala	26	1. muslim	4. Higher	0. Not currently employed	>= 5 members	1	0	0	0	0	0	0	0	1	0	2	0. less than 5	0. Unimproved toilet facilty	Always	Occational	yes	1st tri	1. 1-3		4. Richer	11.3	0. Non-anaemic
2. Patuakhali	4. Galachipa	22	1. muslim	4. Higher	0. Not currently employed	>= 5 members	1	1	0	0	0	0	0	0	0	0	2	0. less than 5	0. Unimproved toilet facilty	Always	Always	yes	3rd tri	1. 1-3	0. IFA <=90	3. Middle	10.1	1. mild
4. Satkhira	7. Satkhira Sadar	20	1. muslim	4. Higher	0. Not currently employed	>= 5 members	1	0	0	0	0	0	1	0	0	0	2	0. less than 5	0. Unimproved toilet facilty	Always	Always	yes	1st tri			1. Poorest	10.3	1. mild
2. Patuakhali	2. Patuakhali Sadar	23	1. muslim	2. Primary	0. Not currently employed	>= 5 members	1	0	0	0	0	0	0	1	0	0	2	0. less than 5	1. Improved toilet facility	Occational	Always	yes	2nd tri	1. 1-3	0. IFA <=90	3. Middle	9.6	2. moderate/severe
4. Satkhira	8. Tala	30	1. muslim	2. Primary	0. Not currently employed	<5 members	1	0	1	0	0	0	0	0	0	0	2	0. less than 5	0. Unimproved toilet facilty	Always	Occational	no	3rd tri	1. 1-3	0. IFA <=90	1. Poorest	12.1	0. Non-anaemic
2. Patuakhali	2. Patuakhali Sadar	23	1. muslim	4. Higher	0. Not currently employed	>= 5 members	1	0	0	0	0	0	1	0	0	0	2	0. less than 5	1. Improved toilet facility	Always	Always	yes	2nd tri	1. 1-3	0. IFA <=90	4. Richer	10	1. mild
4. Satkhira	7. Satkhira Sadar	25	1. muslim	2. Primary	0. Not currently employed	>= 5 members	0	0	0	0	0	0	1	1	0	0	2	0. less than 5	0. Unimproved toilet facilty	Always	Occational	yes	1st tri	1. 1-3		2. Poorer	11.5	0. Non-anaemic
4. Satkhira	8. Tala	19	1. muslim	3. Secondary	0. Not currently employed	>= 5 members	1	0	0	0	0	0	1	0	0	0	2	0. less than 5	0. Unimproved toilet facilty	Always	Occational	yes	1st tri	1. 1-3		1. Poorest	14.2	0. Non-anaemic
4. Satkhira	8. Tala	30	1. muslim	3. Secondary	0. Not currently employed	<5 members	1	0	0	0	0	0	0	1	0	0	2	0. less than 5	0. Unimproved toilet facilty	Always	Occational	yes	3rd tri	1. 1-3	1. IFA >90	2. Poorer	12.2	0. Non-anaemic
2. Patuakhali	2. Patuakhali Sadar	35	1. muslim	4. Higher	1. Currently employed	<5 members	1	1	0	0	0	0	0	0	0	0	2	0. less than 5	0. Unimproved toilet facilty	Always	Always	yes	3rd tri	2. >=4	1. IFA >90	4. Richer	9.7	2. moderate/severe
3. khulna	6. Dumuria	37	2. non-muslim	4. Higher	1. Currently employed	<5 members	0	1	0	0	0	0	0	1	0	0	2	0. less than 5	0. Unimproved toilet facilty	Always	Occational	yes	3rd tri	2. >=4	0. IFA <=90	4. Richer	10.8	1. mild
2. Patuakhali	2. Patuakhali Sadar	22	1. muslim	2. Primary	1. Currently employed	<5 members	0	0	0	0	0	1	1	0	0	0	2	0. less than 5	0. Unimproved toilet facilty	Always	Always	yes	3rd tri	1. 1-3	1. IFA >90	3. Middle	7.5	2. moderate/severe
2. Patuakhali	3. Rangabali	19	1. muslim	3. Secondary	0. Not currently employed	>= 5 members	1	1	0	0	0	0	0	0	0	0	2	0. less than 5	0. Unimproved toilet facilty	Always	Always	yes	3rd tri	2. >=4	0. IFA <=90	1. Poorest	11.2	0. Non-anaemic
2. Patuakhali	4. Galachipa	21	1. muslim	4. Higher	0. Not currently employed	<5 members	0	1	0	0	0	1	0	0	0	0	2	0. less than 5	0. Unimproved toilet facilty	Always	Occational	yes	2nd tri	1. 1-3	0. IFA <=90	1. Poorest	10.2	1. mild
2. Patuakhali	3. Rangabali	18	1. muslim	3. Secondary	0. Not currently employed	>= 5 members	1	0	1	0	0	0	0	0	0	0	2	0. less than 5	0. Unimproved toilet facilty	Always	Occational	yes	3rd tri	1. 1-3	1. IFA >90	2. Poorer	13.3	0. Non-anaemic
3. khulna	6. Dumuria	20	1. muslim	3. Secondary	0. Not currently employed	<5 members	0	0	0	0	0	1	0	1	0	0	2	0. less than 5	1. Improved toilet facility	Always	Always	yes	1st tri	1. 1-3		3. Middle	12.6	0. Non-anaemic
2. Patuakhali	3. Rangabali	20	1. muslim	2. Primary	0. Not currently employed	<5 members	1	0	0	0	0	1	0	0	0	0	2	0. less than 5	0. Unimproved toilet facilty	Always	Always	no	3rd tri	1. 1-3	0. IFA <=90	3. Middle	10.9	1. mild
3. khulna	6. Dumuria	25	1. muslim	2. Primary	0. Not currently employed	>= 5 members	1	0	0	0	0	0	1	0	0	0	2	0. less than 5	0. Unimproved toilet facilty	Always	Always	yes	2nd tri	1. 1-3	0. IFA <=90	4. Richer	11.3	0. Non-anaemic
2. Patuakhali	4. Galachipa	20	1. muslim	3. Secondary	0. Not currently employed	>= 5 members	1	1	0	0	0	0	0	0	0	0	2	0. less than 5	0. Unimproved toilet facilty	Always	Occational	yes	1st tri	1. 1-3	0. IFA <=90	3. Middle	12.3	0. Non-anaemic
2. Patuakhali	3. Rangabali	22	1. muslim	3. Secondary	0. Not currently employed	<5 members	1	0	0	1	0	0	0	0	0	0	2	0. less than 5	0. Unimproved toilet facilty	Occational	Occational	no	2nd tri	1. 1-3	0. IFA <=90	1. Poorest	8.6	2. moderate/severe
2. Patuakhali	2. Patuakhali Sadar	30	1. muslim	3. Secondary	0. Not currently employed	<5 members	0	0	0	0	0	1	0	1	0	0	2	0. less than 5	0. Unimproved toilet facilty	Always	Always	yes	2nd tri	1. 1-3	0. IFA <=90	5. Richest	10.5	1. mild
3. khulna	6. Dumuria	25	1. muslim	3. Secondary	0. Not currently employed	>= 5 members	0	1	0	0	0	0	0	1	0	0	2	0. less than 5	0. Unimproved toilet facilty	Always	Occational	yes	2nd tri	1. 1-3		5. Richest	10.2	1. mild
3. khulna	6. Dumuria	26	2. non-muslim	3. Secondary	0. Not currently employed	>= 5 members	1	0	0	0	0	0	1	0	0	0	2	0. less than 5	0. Unimproved toilet facilty	Always	Always	yes	1st tri	1. 1-3	0. IFA <=90	5. Richest	11.1	0. Non-anaemic
4. Satkhira	8. Tala	26	1. muslim	3. Secondary	0. Not currently employed	<5 members	1	1	0	0	0	0	0	0	0	0	2	0. less than 5	0. Unimproved toilet facilty	Always	Occational	yes	3rd tri	1. 1-3	0. IFA <=90	5. Richest	11.1	0. Non-anaemic
2. Patuakhali	3. Rangabali	18	1. muslim	2. Primary	1. Currently employed	<5 members	0	1	0	0	0	0	0	1	0	0	2	0. less than 5	0. Unimproved toilet facilty	Always	Always	yes	2nd tri			1. Poorest	9.9	2. moderate/severe
3. khulna	6. Dumuria	27	2. non-muslim	3. Secondary	0. Not currently employed	<5 members	1	0	0	0	0	0	0	0	1	0	2	0. less than 5	0. Unimproved toilet facilty	Always	Occational	yes	2nd tri	1. 1-3		5. Richest	10.8	1. mild
2. Patuakhali	2. Patuakhali Sadar	20	1. muslim	2. Primary	0. Not currently employed	<5 members	0	0	0	0	0	1	0	1	0	0	2	0. less than 5	0. Unimproved toilet facilty	Always	Occational	yes	2nd tri	2. >=4	0. IFA <=90	1. Poorest	11.2	0. Non-anaemic
2. Patuakhali	3. Rangabali	20	1. muslim	2. Primary	0. Not currently employed	<5 members	0	0	0	0	0	0	1	1	0	0	2	0. less than 5	0. Unimproved toilet facilty	Always	Occational	no	2nd tri	1. 1-3		1. Poorest	11.8	0. Non-anaemic
4. Satkhira	7. Satkhira Sadar	25	2. non-muslim	3. Secondary	0. Not currently employed	<5 members	1	0	0	0	0	0	0	1	0	0	2	0. less than 5	0. Unimproved toilet facilty	Always	Occational	no	3rd tri	1. 1-3	1. IFA >90	1. Poorest	9.7	2. moderate/severe
2. Patuakhali	2. Patuakhali Sadar	20	1. muslim	3. Secondary	0. Not currently employed	>= 5 members	1	0	0	0	0	1	0	0	0	0	2	0. less than 5	1. Improved toilet facility	Always	Always	yes	1st tri	1. 1-3		4. Richer	12.6	0. Non-anaemic
3. khulna	6. Dumuria	18	1. muslim	3. Secondary	0. Not currently employed	>= 5 members	1	1	0	0	0	0	0	0	0	0	2	0. less than 5	1. Improved toilet facility	Occational	Occational	no	2nd tri	1. 1-3	0. IFA <=90	2. Poorer	10.7	1. mild
2. Patuakhali	2. Patuakhali Sadar	20	1. muslim	3. Secondary	0. Not currently employed	>= 5 members	1	1	0	0	0	0	0	0	0	0	2	0. less than 5	0. Unimproved toilet facilty	Always	Occational	yes	3rd tri	1. 1-3		1. Poorest	12.6	0. Non-anaemic
2. Patuakhali	4. Galachipa	30	1. muslim	2. Primary	0. Not currently employed	<5 members	1	0	0	0	0	0	0	1	0	0	2	0. less than 5	0. Unimproved toilet facilty	Occational	Occational	yes	3rd tri	1. 1-3	0. IFA <=90	1. Poorest	11.5	0. Non-anaemic
2. Patuakhali	3. Rangabali	24	1. muslim	2. Primary	0. Not currently employed	<5 members	1	1	0	0	0	0	0	0	0	0	2	0. less than 5	1. Improved toilet facility	Always	Always	yes	3rd tri			1. Poorest	7.2	2. moderate/severe
2. Patuakhali	2. Patuakhali Sadar	20	1. muslim	4. Higher	0. Not currently employed	>= 5 members	0	0	0	0	0	0	1	1	0	0	2	0. less than 5	1. Improved toilet facility	Occational	Occational	no	3rd tri	1. 1-3	0. IFA <=90	4. Richer	9.8	2. moderate/severe
4. Satkhira	7. Satkhira Sadar	20	1. muslim	3. Secondary	0. Not currently employed	<5 members	1	0	0	0	0	1	0	0	0	0	2	0. less than 5	1. Improved toilet facility	Always	Occational	yes	2nd tri	1. 1-3	0. IFA <=90	5. Richest	11.3	0. Non-anaemic
4. Satkhira	7. Satkhira Sadar	24	1. muslim	3. Secondary	1. Currently employed	<5 members	1	0	1	0	0	0	0	0	0	0	2	0. less than 5	0. Unimproved toilet facilty	Always	Occational	yes	2nd tri	1. 1-3	0. IFA <=90	2. Poorer	12.2	0. Non-anaemic
2. Patuakhali	2. Patuakhali Sadar	21	1. muslim	3. Secondary	0. Not currently employed	<5 members	1	0	0	0	0	1	0	0	0	0	2	0. less than 5	0. Unimproved toilet facilty	Always	Occational	yes	2nd tri	1. 1-3		2. Poorer	10	1. mild
2. Patuakhali	3. Rangabali	36	1. muslim	2. Primary	0. Not currently employed	<5 members	0	0	0	0	0	0	1	1	0	0	2	0. less than 5	1. Improved toilet facility	Always	Always	no	2nd tri	1. 1-3	0. IFA <=90	1. Poorest	10.5	1. mild
4. Satkhira	7. Satkhira Sadar	28	1. muslim	3. Secondary	0. Not currently employed	<5 members	1	0	0	0	0	0	0	1	0	0	2	0. less than 5	1. Improved toilet facility	Occational	Always	yes	1st tri	1. 1-3		4. Richer	12.7	0. Non-anaemic
2. Patuakhali	4. Galachipa	25	1. muslim	2. Primary	1. Currently employed	<5 members	1	1	0	0	0	0	0	0	0	0	2	0. less than 5	1. Improved toilet facility	Always	Always	yes	3rd tri	1. 1-3	0. IFA <=90	4. Richer	10.3	1. mild
4. Satkhira	9. Kalaroa	20	1. muslim	4. Higher	0. Not currently employed	>= 5 members	1	1	1	0	0	1	1	0	0	0	5	1. 5 or more	1. Improved toilet facility	Always	Always	yes	3rd tri	1. 1-3	0. IFA <=90	4. Richer	12.2	0. Non-anaemic
4. Satkhira	8. Tala	24	1. muslim	2. Primary	0. Not currently employed	<5 members	1	0	0	1	1	0	1	0	1	0	5	1. 5 or more	0. Unimproved toilet facilty	Always	Occational	no	2nd tri	1. 1-3	0. IFA <=90	1. Poorest	12	0. Non-anaemic
2. Patuakhali	3. Rangabali	30	1. muslim	2. Primary	0. Not currently employed	>= 5 members	1	1	1	1	0	0	1	0	0	0	5	1. 5 or more	1. Improved toilet facility	Always	Always	no	2nd tri	2. >=4	0. IFA <=90	1. Poorest	11.3	0. Non-anaemic
3. khulna	6. Dumuria	35	2. non-muslim	3. Secondary	0. Not currently employed	<5 members	1	0	1	1	0	1	1	0	0	0	5	1. 5 or more	0. Unimproved toilet facilty	Always	Occational	yes	3rd tri	2. >=4	1. IFA >90	1. Poorest	12.1	0. Non-anaemic
3. khulna	6. Dumuria	23	1. muslim	3. Secondary	0. Not currently employed	>= 5 members	1	1	0	1	1	1	0	0	0	0	5	1. 5 or more	0. Unimproved toilet facilty	Always	Occational	yes	2nd tri	1. 1-3	0. IFA <=90	1. Poorest	12.3	0. Non-anaemic
2. Patuakhali	2. Patuakhali Sadar	30	1. muslim	2. Primary	1. Currently employed	<5 members	1	1	0	1	0	0	1	1	0	0	5	1. 5 or more	1. Improved toilet facility	Always	Always	no	1st tri	1. 1-3		1. Poorest	12.5	0. Non-anaemic
2. Patuakhali	4. Galachipa	43	1. muslim	2. Primary	0. Not currently employed	<5 members	1	1	1	1	1	0	0	1	0	0	6	1. 5 or more	1. Improved toilet facility	Always	Always	yes	2nd tri	2. >=4		2. Poorer	11.6	0. Non-anaemic
4. Satkhira	8. Tala	26	1. muslim	3. Secondary	0. Not currently employed	>= 5 members	1	1	0	1	1	1	1	1	0	0	7	1. 5 or more	1. Improved toilet facility	Always	Always	yes	3rd tri	2. >=4	1. IFA >90	5. Richest	12.1	0. Non-anaemic
4. Satkhira	7. Satkhira Sadar	20	1. muslim	3. Secondary	0. Not currently employed	<5 members	1	0	0	0	0	1	0	1	0	0	3	0. less than 5	1. Improved toilet facility	Always	Occational	yes	2nd tri	2. >=4		4. Richer	12.4	0. Non-anaemic
3. khulna	5. Batiaghata	19	2. non-muslim	3. Secondary	0. Not currently employed	>= 5 members	1	0	0	0	0	1	0	1	0	0	3	0. less than 5	1. Improved toilet facility	Always	Occational	yes	3rd tri	2. >=4	0. IFA <=90	4. Richer	8.5	2. moderate/severe
3. khulna	6. Dumuria	25	1. muslim	3. Secondary	0. Not currently employed	<5 members	1	1	0	0	0	0	0	1	0	0	3	0. less than 5	0. Unimproved toilet facilty	Occational	Occational	yes	1st tri	1. 1-3		3. Middle	10.2	1. mild
3. khulna	6. Dumuria	26	2. non-muslim	3. Secondary	0. Not currently employed	>= 5 members	1	0	0	0	0	0	1	1	0	0	3	0. less than 5	0. Unimproved toilet facilty	Always	Always	yes	2nd tri			2. Poorer	8.8	2. moderate/severe
3. khulna	6. Dumuria	20	2. non-muslim	3. Secondary	0. Not currently employed	>= 5 members	1	0	0	0	0	0	1	1	0	0	3	0. less than 5	0. Unimproved toilet facilty	Always	Always	yes	3rd tri	1. 1-3	0. IFA <=90	1. Poorest	11.2	0. Non-anaemic
3. khulna	6. Dumuria	30	1. muslim	4. Higher	0. Not currently employed	<5 members	0	0	0	1	0	1	0	1	0	0	3	0. less than 5	1. Improved toilet facility	Always	Always	yes	2nd tri	2. >=4	0. IFA <=90	4. Richer	10.6	1. mild
2. Patuakhali	4. Galachipa	25	1. muslim	2. Primary	0. Not currently employed	<5 members	0	1	0	0	0	0	1	1	0	0	3	0. less than 5	0. Unimproved toilet facilty	Always	Always	no	2nd tri		0. IFA <=90	1. Poorest	10.5	1. mild
3. khulna	6. Dumuria	15	1. muslim	3. Secondary	0. Not currently employed	<5 members	1	0	0	0	0	1	0	1	0	0	3	0. less than 5	1. Improved toilet facility	Always	Occational	yes	3rd tri	1. 1-3	0. IFA <=90	4. Richer	11.3	0. Non-anaemic
4. Satkhira	7. Satkhira Sadar	28	1. muslim	2. Primary	0. Not currently employed	<5 members	1	0	0	0	0	1	1	0	0	0	3	0. less than 5	1. Improved toilet facility	Always	Always	yes	2nd tri		0. IFA <=90	1. Poorest	10.4	1. mild
2. Patuakhali	2. Patuakhali Sadar	38	1. muslim	2. Primary	1. Currently employed	>= 5 members	1	0	0	0	0	0	1	0	0	1	3	0. less than 5	1. Improved toilet facility	Always	Always	yes	3rd tri	2. >=4	1. IFA >90	4. Richer	11	0. Non-anaemic
2. Patuakhali	4. Galachipa	20	1. muslim	3. Secondary	0. Not currently employed	>= 5 members	1	1	0	0	0	0	1	0	0	0	3	0. less than 5	0. Unimproved toilet facilty	Always	Occational	yes	3rd tri	1. 1-3	0. IFA <=90	2. Poorer	10.6	1. mild
2. Patuakhali	3. Rangabali	20	1. muslim	3. Secondary	0. Not currently employed	>= 5 members	0	1	0	0	0	0	1	1	0	0	3	0. less than 5	0. Unimproved toilet facilty	Always	Always	no	2nd tri	1. 1-3	0. IFA <=90	1. Poorest	11.5	0. Non-anaemic
2. Patuakhali	2. Patuakhali Sadar	20	1. muslim	4. Higher	0. Not currently employed	>= 5 members	1	0	0	0	0	0	1	1	0	0	3	0. less than 5	1. Improved toilet facility	Occational	Occational	yes	3rd tri	2. >=4	0. IFA <=90	5. Richest	10.6	1. mild
2. Patuakhali	2. Patuakhali Sadar	28	1. muslim	3. Secondary	0. Not currently employed	<5 members	1	1	0	0	0	0	0	1	0	0	3	0. less than 5	1. Improved toilet facility	Occational	Occational	yes	3rd tri	1. 1-3	0. IFA <=90	5. Richest	8.1	2. moderate/severe
2. Patuakhali	2. Patuakhali Sadar	20	1. muslim	3. Secondary	0. Not currently employed	>= 5 members	1	0	0	0	0	1	1	0	0	0	3	0. less than 5	1. Improved toilet facility	Always	Always	yes	2nd tri	1. 1-3	0. IFA <=90	5. Richest	12.8	0. Non-anaemic
2. Patuakhali	4. Galachipa	19	1. muslim	4. Higher	0. Not currently employed	>= 5 members	1	0	0	1	0	0	1	0	0	0	3	0. less than 5	0. Unimproved toilet facilty	Always	Always	no	3rd tri	1. 1-3		4. Richer	10.5	1. mild
2. Patuakhali	2. Patuakhali Sadar	34	1. muslim	3. Secondary	0. Not currently employed	<5 members	1	0	0	0	0	1	0	1	0	0	3	0. less than 5	1. Improved toilet facility	Always	Always	yes	1st tri	1. 1-3		4. Richer	12.7	0. Non-anaemic
4. Satkhira	7. Satkhira Sadar	21	1. muslim	3. Secondary	0. Not currently employed	<5 members	1	0	0	0	0	1	0	1	0	0	3	0. less than 5	0. Unimproved toilet facilty	Always	Always	no	1st tri	1. 1-3		2. Poorer	14	0. Non-anaemic
3. khulna	6. Dumuria	34	1. muslim	3. Secondary	0. Not currently employed	<5 members	0	0	0	1	0	1	0	1	0	0	3	0. less than 5	1. Improved toilet facility	Always	Always	yes	3rd tri	1. 1-3	0. IFA <=90	4. Richer	7.6	2. moderate/severe
2. Patuakhali	3. Rangabali	30	1. muslim	2. Primary	0. Not currently employed	<5 members	0	0	0	0	0	1	1	1	0	0	3	0. less than 5	1. Improved toilet facility	Always	Always	no	2nd tri	1. 1-3	0. IFA <=90	1. Poorest	9.7	2. moderate/severe
3. khulna	6. Dumuria	21	2. non-muslim	3. Secondary	1. Currently employed	>= 5 members	1	0	0	0	0	0	1	1	0	0	3	0. less than 5	0. Unimproved toilet facilty	Always	Occational	no	3rd tri		1. IFA >90	4. Richer	10	1. mild
4. Satkhira	7. Satkhira Sadar	24	1. muslim	4. Higher	0. Not currently employed	<5 members	1	0	0	0	0	1	1	0	0	0	3	0. less than 5	1. Improved toilet facility	Always	Occational	yes	2nd tri	1. 1-3	1. IFA >90	5. Richest	9.3	2. moderate/severe
2. Patuakhali	4. Galachipa	20	1. muslim	4. Higher	0. Not currently employed	>= 5 members	0	1	0	0	0	0	1	1	0	0	3	0. less than 5	0. Unimproved toilet facilty	Always	Always	yes	3rd tri	2. >=4	0. IFA <=90	4. Richer	10.2	1. mild
2. Patuakhali	2. Patuakhali Sadar	20	1. muslim	2. Primary	0. Not currently employed	<5 members	1	1	0	0	0	0	1	0	0	0	3	0. less than 5	0. Unimproved toilet facilty	Always	Always	yes	2nd tri	1. 1-3	0. IFA <=90	2. Poorer	9.8	2. moderate/severe
4. Satkhira	7. Satkhira Sadar	30	1. muslim	4. Higher	0. Not currently employed	<5 members	1	0	0	0	0	0	1	1	0	0	3	0. less than 5	0. Unimproved toilet facilty	Always	Occational	yes	3rd tri	1. 1-3	0. IFA <=90	4. Richer	10.6	1. mild
3. khulna	6. Dumuria	26	2. non-muslim	4. Higher	0. Not currently employed	>= 5 members	1	0	0	0	0	0	1	1	0	0	3	0. less than 5	0. Unimproved toilet facilty	Always	Always	yes	1st tri	1. 1-3	0. IFA <=90	4. Richer	11.5	0. Non-anaemic
4. Satkhira	8. Tala	26	1. muslim	4. Higher	0. Not currently employed	<5 members	1	0	0	0	0	1	0	1	0	0	3	0. less than 5	1. Improved toilet facility	Always	Always	no	3rd tri	1. 1-3	1. IFA >90	4. Richer	10.5	1. mild
3. khulna	5. Batiaghata	27	1. muslim	2. Primary	0. Not currently employed	>= 5 members	0	0	0	0	1	1	0	1	0	0	3	0. less than 5	0. Unimproved toilet facilty	Always	Always	yes	3rd tri	2. >=4	1. IFA >90	3. Middle	9.7	2. moderate/severe
4. Satkhira	7. Satkhira Sadar	20	2. non-muslim	3. Secondary	0. Not currently employed	>= 5 members	1	1	0	0	0	0	0	1	0	0	3	0. less than 5	0. Unimproved toilet facilty	Always	Always	no	3rd tri	2. >=4	0. IFA <=90	1. Poorest	12.5	0. Non-anaemic
4. Satkhira	7. Satkhira Sadar	23	1. muslim	3. Secondary	0. Not currently employed	<5 members	1	0	0	0	0	0	1	0	1	0	3	0. less than 5	1. Improved toilet facility	Always	Occational	yes	3rd tri	2. >=4	1. IFA >90	3. Middle	13	0. Non-anaemic
3. khulna	5. Batiaghata	33	2. non-muslim	3. Secondary	0. Not currently employed	<5 members	1	1	1	0	0	0	0	0	0	0	3	0. less than 5	0. Unimproved toilet facilty	Always	Always	yes	2nd tri	1. 1-3	0. IFA <=90	2. Poorer	9.3	2. moderate/severe
4. Satkhira	9. Kalaroa	32	1. muslim	2. Primary	0. Not currently employed	>= 5 members	1	1	0	0	0	0	0	1	0	0	3	0. less than 5	1. Improved toilet facility	Always	Occational	yes	2nd tri	1. 1-3	0. IFA <=90	5. Richest	9.6	2. moderate/severe
3. khulna	6. Dumuria	18	1. muslim	3. Secondary	0. Not currently employed	>= 5 members	1	0	0	0	0	1	0	1	0	0	3	0. less than 5	0. Unimproved toilet facilty	Always	Occational	yes	2nd tri	2. >=4		1. Poorest	11.1	0. Non-anaemic
2. Patuakhali	2. Patuakhali Sadar	28	1. muslim	2. Primary	0. Not currently employed	<5 members	1	0	0	0	0	0	0	1	1	0	3	0. less than 5	0. Unimproved toilet facilty	Always	Always	no	2nd tri	1. 1-3	0. IFA <=90	3. Middle	8.1	2. moderate/severe
4. Satkhira	9. Kalaroa	21	1. muslim	4. Higher	0. Not currently employed	<5 members	1	0	0	0	0	1	0	1	0	0	3	0. less than 5	1. Improved toilet facility	Always	Always	yes	2nd tri	1. 1-3	0. IFA <=90	5. Richest	9.1	2. moderate/severe
3. khulna	5. Batiaghata	25	2. non-muslim	3. Secondary	0. Not currently employed	<5 members	1	0	0	0	0	1	0	1	0	0	3	0. less than 5	0. Unimproved toilet facilty	Always	Occational	yes	3rd tri	1. 1-3	0. IFA <=90	1. Poorest	13.3	0. Non-anaemic
4. Satkhira	8. Tala	25	1. muslim	3. Secondary	0. Not currently employed	>= 5 members	1	0	0	0	0	0	1	1	0	0	3	0. less than 5	1. Improved toilet facility	Always	Occational	yes	3rd tri	2. >=4	1. IFA >90	2. Poorer	13	0. Non-anaemic
4. Satkhira	8. Tala	23	1. muslim	3. Secondary	0. Not currently employed	<5 members	1	0	0	0	0	1	0	1	0	0	3	0. less than 5	1. Improved toilet facility	Always	Occational	yes	2nd tri	1. 1-3	0. IFA <=90	3. Middle	12.4	0. Non-anaemic
2. Patuakhali	2. Patuakhali Sadar	22	1. muslim	4. Higher	0. Not currently employed	>= 5 members	1	0	0	0	0	0	1	1	0	0	3	0. less than 5	1. Improved toilet facility	Always	Always	yes	3rd tri	2. >=4	1. IFA >90	4. Richer	10.2	1. mild
3. khulna	6. Dumuria	16	1. muslim	3. Secondary	0. Not currently employed	<5 members	1	0	0	0	0	1	0	1	0	0	3	0. less than 5	1. Improved toilet facility	Always	Always	yes	2nd tri	2. >=4	1. IFA >90	2. Poorer	11.2	0. Non-anaemic
2. Patuakhali	2. Patuakhali Sadar	22	2. non-muslim	2. Primary	0. Not currently employed	>= 5 members	1	0	0	0	0	1	1	0	0	0	3	0. less than 5	1. Improved toilet facility	Occational	Occational	yes	2nd tri	1. 1-3	0. IFA <=90	1. Poorest	9.7	2. moderate/severe
4. Satkhira	7. Satkhira Sadar	22	1. muslim	3. Secondary	1. Currently employed	<5 members	1	0	0	0	0	0	1	1	0	0	3	0. less than 5	0. Unimproved toilet facilty	Always	Always	no	1st tri	1. 1-3		5. Richest	12	0. Non-anaemic
4. Satkhira	8. Tala	21	1. muslim	3. Secondary	0. Not currently employed	<5 members	1	0	0	0	0	1	0	0	1	0	3	0. less than 5	0. Unimproved toilet facilty	Always	Always	no	1st tri	1. 1-3		3. Middle	12.1	0. Non-anaemic
3. khulna	5. Batiaghata	25	1. muslim	3. Secondary	0. Not currently employed	<5 members	1	0	0	0	0	1	0	1	0	0	3	0. less than 5	1. Improved toilet facility	Always	Always	yes	2nd tri	1. 1-3	0. IFA <=90	3. Middle	7.9	2. moderate/severe
3. khulna	6. Dumuria	17	1. muslim	3. Secondary	0. Not currently employed	<5 members	1	0	1	0	0	0	1	0	0	0	3	0. less than 5	1. Improved toilet facility	Always	Always	yes	3rd tri	1. 1-3		4. Richer	10.1	1. mild
2. Patuakhali	4. Galachipa	19	1. muslim	4. Higher	0. Not currently employed	<5 members	1	0	0	0	0	0	1	1	0	0	3	0. less than 5	1. Improved toilet facility	Always	Always	yes	2nd tri	1. 1-3	0. IFA <=90	2. Poorer	10.8	1. mild
4. Satkhira	8. Tala	26	1. muslim	3. Secondary	0. Not currently employed	<5 members	1	1	0	0	0	0	0	1	0	0	3	0. less than 5	1. Improved toilet facility	Always	Always	yes	1st tri	1. 1-3		5. Richest	12.8	0. Non-anaemic
4. Satkhira	7. Satkhira Sadar	25	1. muslim	3. Secondary	0. Not currently employed	>= 5 members	1	0	0	1	0	0	0	0	1	0	3	0. less than 5	0. Unimproved toilet facilty	Always	Occational	no	1st tri	1. 1-3		5. Richest	13.1	0. Non-anaemic
2. Patuakhali	4. Galachipa	30	1. muslim	2. Primary	0. Not currently employed	>= 5 members	1	1	0	0	0	1	0	0	0	0	3	0. less than 5	1. Improved toilet facility	Occational	Occational	yes	2nd tri	2. >=4	1. IFA >90	5. Richest	10	1. mild
2. Patuakhali	2. Patuakhali Sadar	25	1. muslim	3. Secondary	0. Not currently employed	>= 5 members	1	0	0	0	0	1	1	0	0	0	3	0. less than 5	1. Improved toilet facility	Always	Always	yes	3rd tri	1. 1-3	1. IFA >90	5. Richest	10.6	1. mild
3. khulna	6. Dumuria	28	1. muslim	2. Primary	0. Not currently employed	>= 5 members	1	0	0	0	0	1	0	1	0	0	3	0. less than 5	0. Unimproved toilet facilty	Occational	Occational	yes	2nd tri	1. 1-3	0. IFA <=90	1. Poorest	13.5	0. Non-anaemic
4. Satkhira	8. Tala	27	1. muslim	4. Higher	0. Not currently employed	<5 members	1	0	0	0	0	1	0	1	0	0	3	0. less than 5	0. Unimproved toilet facilty	Always	Occational	no	2nd tri	1. 1-3	1. IFA >90	5. Richest	10.5	1. mild
2. Patuakhali	2. Patuakhali Sadar	25	1. muslim	3. Secondary	0. Not currently employed	<5 members	1	0	0	0	0	1	1	0	0	0	3	0. less than 5	0. Unimproved toilet facilty	Always	Always	yes	1st tri	1. 1-3		1. Poorest	11.3	0. Non-anaemic
4. Satkhira	8. Tala	18	1. muslim	3. Secondary	0. Not currently employed	<5 members	1	0	0	0	1	0	1	0	0	0	3	0. less than 5	1. Improved toilet facility	Always	Occational	yes	1st tri	1. 1-3		5. Richest	12.8	0. Non-anaemic
3. khulna	6. Dumuria	31	2. non-muslim	3. Secondary	0. Not currently employed	>= 5 members	1	0	0	0	0	0	1	1	0	0	3	0. less than 5	0. Unimproved toilet facilty	Always	Occational	yes	3rd tri	2. >=4		4. Richer	9.2	2. moderate/severe
2. Patuakhali	3. Rangabali	25	1. muslim	4. Higher	0. Not currently employed	<5 members	1	1	0	0	0	1	0	0	0	0	3	0. less than 5	0. Unimproved toilet facilty	Occational	Occational	no	2nd tri			1. Poorest	9.2	2. moderate/severe
2. Patuakhali	4. Galachipa	26	1. muslim	4. Higher	1. Currently employed	>= 5 members	1	0	0	0	0	1	0	1	0	0	3	0. less than 5	0. Unimproved toilet facilty	Always	Always	yes	2nd tri	1. 1-3	0. IFA <=90	5. Richest	9.2	2. moderate/severe
4. Satkhira	8. Tala	28	1. muslim	3. Secondary	0. Not currently employed	<5 members	1	0	1	0	0	0	1	0	0	0	3	0. less than 5	1. Improved toilet facility	Always	Always	yes	3rd tri	1. 1-3	0. IFA <=90	1. Poorest	10.7	1. mild
3. khulna	6. Dumuria	18	1. muslim	3. Secondary	0. Not currently employed	<5 members	1	1	0	0	0	1	0	0	0	0	3	0. less than 5	1. Improved toilet facility	Always	Always	yes	2nd tri	2. >=4	0. IFA <=90	1. Poorest	12.4	0. Non-anaemic
3. khulna	6. Dumuria	30	1. muslim	3. Secondary	0. Not currently employed	<5 members	0	0	1	0	0	0	1	1	0	0	3	0. less than 5	1. Improved toilet facility	Always	Always	yes	2nd tri	1. 1-3	0. IFA <=90	5. Richest	9.9	2. moderate/severe
3. khulna	6. Dumuria	37	2. non-muslim	2. Primary	0. Not currently employed	>= 5 members	1	0	0	0	0	0	1	1	0	0	3	0. less than 5	0. Unimproved toilet facilty	Always	Occational	yes	2nd tri	1. 1-3		3. Middle	11.2	0. Non-anaemic
3. khulna	6. Dumuria	20	1. muslim	4. Higher	0. Not currently employed	>= 5 members	1	0	0	0	0	0	1	1	0	0	3	0. less than 5	0. Unimproved toilet facilty	Always	Always	yes	2nd tri	1. 1-3	0. IFA <=90	5. Richest	10.4	1. mild
3. khulna	6. Dumuria	24	1. muslim	3. Secondary	0. Not currently employed	>= 5 members	1	1	0	0	0	0	0	1	0	0	3	0. less than 5	0. Unimproved toilet facilty	Always	Occational	yes	2nd tri	1. 1-3	0. IFA <=90	3. Middle	9.9	2. moderate/severe
4. Satkhira	7. Satkhira Sadar	26	1. muslim	3. Secondary	1. Currently employed	<5 members	1	0	0	0	0	1	0	1	0	0	3	0. less than 5	1. Improved toilet facility	Always	Occational	yes	2nd tri	1. 1-3		5. Richest	14.2	0. Non-anaemic
3. khulna	6. Dumuria	22	1. muslim	3. Secondary	0. Not currently employed	<5 members	1	0	1	0	0	0	0	1	0	0	3	0. less than 5	0. Unimproved toilet facilty	Always	Occational	yes	2nd tri	1. 1-3	0. IFA <=90	1. Poorest	8.1	2. moderate/severe
2. Patuakhali	4. Galachipa	18	1. muslim	3. Secondary	0. Not currently employed	>= 5 members	1	1	0	0	0	0	0	1	0	0	3	0. less than 5	0. Unimproved toilet facilty	Always	Occational	yes	2nd tri			3. Middle	9.3	2. moderate/severe
3. khulna	6. Dumuria	21	2. non-muslim	3. Secondary	0. Not currently employed	>= 5 members	1	0	0	0	0	1	1	0	0	0	3	0. less than 5	0. Unimproved toilet facilty	Always	Occational	no	2nd tri	1. 1-3	0. IFA <=90	3. Middle	11.7	0. Non-anaemic
4. Satkhira	7. Satkhira Sadar	21	1. muslim	4. Higher	0. Not currently employed	>= 5 members	1	0	0	0	0	0	1	1	0	0	3	0. less than 5	1. Improved toilet facility	Always	Always	yes	1st tri	1. 1-3	0. IFA <=90	5. Richest	11	0. Non-anaemic
3. khulna	6. Dumuria	37	1. muslim	2. Primary	0. Not currently employed	>= 5 members	0	0	0	0	0	1	1	1	0	0	3	0. less than 5	0. Unimproved toilet facilty	Always	Occational	yes	2nd tri	2. >=4	0. IFA <=90	1. Poorest	13	0. Non-anaemic
4. Satkhira	7. Satkhira Sadar	21	1. muslim	3. Secondary	0. Not currently employed	<5 members	1	0	0	0	0	1	0	1	0	0	3	0. less than 5	1. Improved toilet facility	Always	Occational	yes	3rd tri	1. 1-3	1. IFA >90	5. Richest	12.2	0. Non-anaemic
3. khulna	6. Dumuria	21	1. muslim	3. Secondary	0. Not currently employed	<5 members	1	0	0	0	0	1	1	0	0	0	3	0. less than 5	0. Unimproved toilet facilty	Always	Occational	no	2nd tri	1. 1-3	0. IFA <=90	1. Poorest	12.7	0. Non-anaemic
4. Satkhira	8. Tala	17	1. muslim	3. Secondary	0. Not currently employed	<5 members	1	0	0	0	0	0	1	1	0	0	3	0. less than 5	0. Unimproved toilet facilty	Always	Occational	yes	1st tri	1. 1-3		3. Middle	11.1	0. Non-anaemic
4. Satkhira	7. Satkhira Sadar	24	1. muslim	3. Secondary	0. Not currently employed	<5 members	0	0	0	0	0	1	1	1	0	0	3	0. less than 5	1. Improved toilet facility	Always	Occational	yes	1st tri	1. 1-3	0. IFA <=90	5. Richest	9.8	2. moderate/severe
4. Satkhira	8. Tala	30	1. muslim	2. Primary	0. Not currently employed	>= 5 members	0	0	0	0	0	1	1	1	0	0	3	0. less than 5	0. Unimproved toilet facilty	Always	Occational	no	1st tri	1. 1-3		2. Poorer	7.3	2. moderate/severe
4. Satkhira	9. Kalaroa	19	1. muslim	3. Secondary	0. Not currently employed	<5 members	1	0	0	0	0	1	1	0	0	0	3	0. less than 5	0. Unimproved toilet facilty	Always	Occational	yes	3rd tri	1. 1-3	0. IFA <=90	4. Richer	9.2	2. moderate/severe
3. khulna	6. Dumuria	17	1. muslim	3. Secondary	0. Not currently employed	>= 5 members	1	1	0	0	0	0	1	0	0	0	3	0. less than 5	1. Improved toilet facility	Always	Occational	yes	1st tri			5. Richest	10.8	1. mild
3. khulna	6. Dumuria	32	1. muslim	3. Secondary	0. Not currently employed	<5 members	0	0	0	0	0	1	1	1	0	0	3	0. less than 5	1. Improved toilet facility	Always	Occational	yes	1st tri	1. 1-3		5. Richest	12.2	0. Non-anaemic
2. Patuakhali	2. Patuakhali Sadar	23	1. muslim	2. Primary	0. Not currently employed	<5 members	1	0	0	0	0	1	0	1	0	0	3	0. less than 5	1. Improved toilet facility	Always	Always	no	1st tri	1. 1-3		4. Richer	11.9	0. Non-anaemic
2. Patuakhali	4. Galachipa	30	1. muslim	3. Secondary	0. Not currently employed	<5 members	1	1	0	0	0	0	1	0	0	0	3	0. less than 5	1. Improved toilet facility	Always	Always	yes	2nd tri	1. 1-3	0. IFA <=90	1. Poorest	10.7	1. mild
3. khulna	6. Dumuria	25	1. muslim	3. Secondary	0. Not currently employed	<5 members	1	0	0	0	0	1	1	0	0	0	3	0. less than 5	0. Unimproved toilet facilty	Always	Always	no	2nd tri		0. IFA <=90	1. Poorest	10.5	1. mild
3. khulna	6. Dumuria	30	2. non-muslim	4. Higher	0. Not currently employed	>= 5 members	1	0	0	1	0	1	1	0	1	0	5	1. 5 or more	1. Improved toilet facility	Always	Occational	yes	3rd tri	2. >=4	0. IFA <=90	5. Richest	11.3	0. Non-anaemic
4. Satkhira	6. Dumuria	32	1. muslim	3. Secondary	1. Currently employed	>= 5 members	1	0	0	0	0	1	0	1	1	0	4	0. less than 5	1. Improved toilet facility	Always	Occational	yes	1st tri	1. 1-3		5. Richest	10.4	1. mild
3. khulna	6. Dumuria	31	2. non-muslim	3. Secondary	0. Not currently employed	>= 5 members	0	1	0	0	0	1	0	1	1	0	4	0. less than 5	1. Improved toilet facility	Always	Always	yes	3rd tri	2. >=4	1. IFA >90	5. Richest	11.4	0. Non-anaemic
4. Satkhira	7. Satkhira Sadar	19	1. muslim	3. Secondary	0. Not currently employed	>= 5 members	1	1	0	1	0	0	0	1	0	0	4	0. less than 5	1. Improved toilet facility	Always	Occational	yes	2nd tri	1. 1-3		5. Richest	12.2	0. Non-anaemic
3. khulna	6. Dumuria	16	2. non-muslim	3. Secondary	0. Not currently employed	>= 5 members	1	0	0	0	0	1	1	1	0	0	4	0. less than 5	0. Unimproved toilet facilty	Always	Always	yes	3rd tri	1. 1-3		3. Middle	11.1	0. Non-anaemic
2. Patuakhali	4. Galachipa	19	1. muslim	4. Higher	0. Not currently employed	>= 5 members	0	1	0	0	0	1	1	1	0	0	4	0. less than 5	1. Improved toilet facility	Always	Always	yes	2nd tri	1. 1-3	0. IFA <=90	5. Richest	11.2	0. Non-anaemic
2. Patuakhali	4. Galachipa	26	1. muslim	2. Primary	0. Not currently employed	<5 members	1	1	0	0	0	0	1	1	0	0	4	0. less than 5	0. Unimproved toilet facilty	Always	Occational	no	2nd tri			2. Poorer	7.8	2. moderate/severe
4. Satkhira	8. Tala	28	1. muslim	4. Higher	0. Not currently employed	>= 5 members	0	0	0	1	0	1	1	1	0	0	4	0. less than 5	1. Improved toilet facility	Always	Occational	yes	3rd tri	1. 1-3	0. IFA <=90	5. Richest	11.9	0. Non-anaemic
3. khulna	6. Dumuria	25	2. non-muslim	4. Higher	0. Not currently employed	>= 5 members	1	0	0	1	0	0	1	1	0	0	4	0. less than 5	1. Improved toilet facility	Always	Occational	yes	3rd tri	1. 1-3	1. IFA >90	2. Poorer	12.9	0. Non-anaemic
4. Satkhira	8. Tala	20	1. muslim	3. Secondary	0. Not currently employed	>= 5 members	0	0	0	1	0	1	1	1	0	0	4	0. less than 5	1. Improved toilet facility	Always	Always	yes	2nd tri	2. >=4	0. IFA <=90	2. Poorer	11.4	0. Non-anaemic
3. khulna	6. Dumuria	26	2. non-muslim	4. Higher	1. Currently employed	>= 5 members	1	1	0	0	0	0	1	1	0	0	4	0. less than 5	1. Improved toilet facility	Always	Always	yes	3rd tri	1. 1-3	0. IFA <=90	3. Middle	9.7	2. moderate/severe
3. khulna	6. Dumuria	30	2. non-muslim	3. Secondary	0. Not currently employed	<5 members	1	1	0	0	0	1	1	0	0	0	4	0. less than 5	0. Unimproved toilet facilty	Always	Occational	no	2nd tri	1. 1-3		1. Poorest	9.2	2. moderate/severe
3. khulna	6. Dumuria	19	2. non-muslim	3. Secondary	0. Not currently employed	<5 members	0	0	0	0	0	1	1	1	1	0	4	0. less than 5	1. Improved toilet facility	Always	Always	yes	2nd tri	1. 1-3	0. IFA <=90	5. Richest	11.7	0. Non-anaemic
2. Patuakhali	3. Rangabali	18	1. muslim	2. Primary	0. Not currently employed	>= 5 members	1	1	0	0	0	1	0	1	0	0	4	0. less than 5	0. Unimproved toilet facilty	Always	Always	yes	3rd tri	1. 1-3	0. IFA <=90	1. Poorest	11	0. Non-anaemic
3. khulna	6. Dumuria	22	2. non-muslim	4. Higher	0. Not currently employed	>= 5 members	1	0	0	0	0	1	1	1	0	0	4	0. less than 5	0. Unimproved toilet facilty	Always	Occational	yes	3rd tri	2. >=4	0. IFA <=90	3. Middle	13.2	0. Non-anaemic
4. Satkhira	8. Tala	18	1. muslim	3. Secondary	0. Not currently employed	>= 5 members	1	0	0	0	0	1	1	1	0	0	4	0. less than 5	1. Improved toilet facility	Always	Always	no	2nd tri	1. 1-3	0. IFA <=90	1. Poorest	12.1	0. Non-anaemic
3. khulna	6. Dumuria	36	1. muslim	2. Primary	0. Not currently employed	<5 members	0	0	0	1	0	1	0	1	1	0	4	0. less than 5	1. Improved toilet facility	Always	Always	yes	2nd tri	2. >=4	0. IFA <=90	2. Poorer	11.7	0. Non-anaemic
4. Satkhira	8. Tala	22	1. muslim	4. Higher	0. Not currently employed	<5 members	1	1	0	0	0	0	1	1	0	0	4	0. less than 5	0. Unimproved toilet facilty	Always	Occational	yes	1st tri	1. 1-3		1. Poorest	11.7	0. Non-anaemic
4. Satkhira	7. Satkhira Sadar	26	1. muslim	3. Secondary	0. Not currently employed	<5 members	1	1	0	0	0	0	1	1	0	0	4	0. less than 5	0. Unimproved toilet facilty	Always	Always	yes	3rd tri	1. 1-3	0. IFA <=90	1. Poorest	12.3	0. Non-anaemic
2. Patuakhali	2. Patuakhali Sadar	18	1. muslim	2. Primary	0. Not currently employed	>= 5 members	0	0	0	1	1	1	1	0	0	0	4	0. less than 5	1. Improved toilet facility	Always	Always	yes	3rd tri	1. 1-3	0. IFA <=90	4. Richer	8.8	2. moderate/severe
3. khulna	6. Dumuria	26	2. non-muslim	3. Secondary	0. Not currently employed	<5 members	1	0	0	0	0	1	1	1	0	0	4	0. less than 5	0. Unimproved toilet facilty	Always	Always	no	2nd tri	1. 1-3	0. IFA <=90	4. Richer	11.7	0. Non-anaemic
2. Patuakhali	4. Galachipa	20	1. muslim	3. Secondary	0. Not currently employed	>= 5 members	1	1	0	0	0	1	1	0	0	0	4	0. less than 5	0. Unimproved toilet facilty	Always	Occational	yes	3rd tri	1. 1-3		3. Middle	11.4	0. Non-anaemic
3. khulna	6. Dumuria	38	2. non-muslim	2. Primary	0. Not currently employed	<5 members	1	1	0	0	0	0	1	1	0	0	4	0. less than 5	0. Unimproved toilet facilty	Always	Occational	no	1st tri	1. 1-3	0. IFA <=90	1. Poorest	9.2	2. moderate/severe
3. khulna	6. Dumuria	22	2. non-muslim	4. Higher	0. Not currently employed	<5 members	1	1	0	0	0	1	1	0	0	0	4	0. less than 5	0. Unimproved toilet facilty	Always	Occational	yes	2nd tri			3. Middle	10.5	1. mild
2. Patuakhali	3. Rangabali	35	1. muslim	2. Primary	0. Not currently employed	<5 members	1	1	0	0	0	1	0	1	0	0	4	0. less than 5	0. Unimproved toilet facilty	Always	Occational	yes	3rd tri	1. 1-3	0. IFA <=90	2. Poorer	10.3	1. mild
4. Satkhira	7. Satkhira Sadar	20	1. muslim	3. Secondary	0. Not currently employed	>= 5 members	1	1	0	0	0	1	1	0	0	0	4	0. less than 5	1. Improved toilet facility	Always	Always	yes	3rd tri	1. 1-3	1. IFA >90	5. Richest	10.8	1. mild
2. Patuakhali	4. Galachipa	30	1. muslim	2. Primary	1. Currently employed	<5 members	0	1	0	1	0	1	1	0	0	0	4	0. less than 5	1. Improved toilet facility	Always	Always	yes	3rd tri	1. 1-3	0. IFA <=90	3. Middle	8.8	2. moderate/severe
2. Patuakhali	2. Patuakhali Sadar	20	1. muslim	3. Secondary	0. Not currently employed	<5 members	1	0	0	0	0	1	1	1	0	0	4	0. less than 5	0. Unimproved toilet facilty	Always	Always	yes	2nd tri	1. 1-3	0. IFA <=90	2. Poorer	9.8	2. moderate/severe
2. Patuakhali	2. Patuakhali Sadar	20	1. muslim	3. Secondary	0. Not currently employed	>= 5 members	1	0	0	1	0	1	1	0	0	0	4	0. less than 5	0. Unimproved toilet facilty	Always	Always	no	3rd tri	2. >=4	0. IFA <=90	3. Middle	10.2	1. mild
3. khulna	6. Dumuria	18	2. non-muslim	3. Secondary	0. Not currently employed	<5 members	1	0	0	0	0	1	1	1	0	0	4	0. less than 5	1. Improved toilet facility	Always	Always	yes	3rd tri	1. 1-3	1. IFA >90	1. Poorest	12.2	0. Non-anaemic
2. Patuakhali	2. Patuakhali Sadar	23	1. muslim	4. Higher	0. Not currently employed	<5 members	1	0	0	0	0	1	0	1	1	0	4	0. less than 5	1. Improved toilet facility	Always	Always	yes	3rd tri	1. 1-3	0. IFA <=90	4. Richer	11.3	0. Non-anaemic
2. Patuakhali	4. Galachipa	23	1. muslim	3. Secondary	0. Not currently employed	<5 members	1	0	0	0	0	1	1	1	0	0	4	0. less than 5	0. Unimproved toilet facilty	Always	Always	no	2nd tri	1. 1-3	0. IFA <=90	4. Richer	10.2	1. mild
2. Patuakhali	2. Patuakhali Sadar	28	1. muslim	2. Primary	0. Not currently employed	>= 5 members	0	1	0	0	0	1	1	1	0	0	4	0. less than 5	0. Unimproved toilet facilty	Always	Occational	no	2nd tri	1. 1-3	0. IFA <=90	1. Poorest	10.4	1. mild
4. Satkhira	8. Tala	27	1. muslim	3. Secondary	0. Not currently employed	>= 5 members	1	0	0	0	0	1	1	1	0	0	4	0. less than 5	0. Unimproved toilet facilty	Always	Always	yes	2nd tri	1. 1-3		4. Richer	10.5	1. mild
2. Patuakhali	2. Patuakhali Sadar	20	1. muslim	3. Secondary	0. Not currently employed	<5 members	0	0	0	0	0	1	1	1	0	1	4	0. less than 5	1. Improved toilet facility	Always	Always	yes	2nd tri	1. 1-3	0. IFA <=90	4. Richer	10.2	1. mild
2. Patuakhali	2. Patuakhali Sadar	18	1. muslim	3. Secondary	1. Currently employed	<5 members	1	0	0	0	0	1	1	1	0	0	4	0. less than 5	1. Improved toilet facility	Always	Always	yes	2nd tri	1. 1-3		4. Richer	11.1	0. Non-anaemic
3. khulna	6. Dumuria	30	2. non-muslim	3. Secondary	0. Not currently employed	<5 members	1	0	0	0	0	1	1	1	0	0	4	0. less than 5	1. Improved toilet facility	Always	Occational	yes	3rd tri	1. 1-3	1. IFA >90	3. Middle	11.2	0. Non-anaemic
4. Satkhira	7. Satkhira Sadar	20	1. muslim	2. Primary	0. Not currently employed	>= 5 members	0	1	0	0	0	1	1	1	0	0	4	0. less than 5	1. Improved toilet facility	Occational	Occational	yes	3rd tri	2. >=4	0. IFA <=90	2. Poorer	10.2	1. mild
3. khulna	5. Batiaghata	39	2. non-muslim	4. Higher	1. Currently employed	<5 members	0	1	0	0	0	1	1	1	0	0	4	0. less than 5	1. Improved toilet facility	Always	Occational	yes	3rd tri	2. >=4	1. IFA >90	5. Richest	10.3	1. mild
3. khulna	6. Dumuria	18	1. muslim	3. Secondary	0. Not currently employed	<5 members	1	1	0	1	0	1	0	0	0	0	4	0. less than 5	1. Improved toilet facility	Always	Occational	no	2nd tri		0. IFA <=90	1. Poorest	9.9	2. moderate/severe
4. Satkhira	7. Satkhira Sadar	21	1. muslim	3. Secondary	0. Not currently employed	<5 members	1	1	0	0	0	1	0	1	0	0	4	0. less than 5	1. Improved toilet facility	Occational	Occational	yes	3rd tri		1. IFA >90	3. Middle	9.7	2. moderate/severe
4. Satkhira	8. Tala	19	1. muslim	3. Secondary	0. Not currently employed	>= 5 members	1	0	1	0	0	0	1	1	0	0	4	0. less than 5	1. Improved toilet facility	Always	Occational	yes	2nd tri	2. >=4	0. IFA <=90	2. Poorer	11.7	0. Non-anaemic
3. khulna	5. Batiaghata	21	2. non-muslim	4. Higher	0. Not currently employed	<5 members	1	0	0	0	0	1	1	1	0	0	4	0. less than 5	0. Unimproved toilet facilty	Always	Always	yes	3rd tri	2. >=4	1. IFA >90	2. Poorer	10.6	1. mild
3. khulna	6. Dumuria	18	2. non-muslim	3. Secondary	0. Not currently employed	<5 members	0	0	0	1	0	1	1	1	0	0	4	0. less than 5	0. Unimproved toilet facilty	Always	Always	yes	3rd tri	1. 1-3	1. IFA >90	4. Richer	10.4	1. mild
3. khulna	5. Batiaghata	36	2. non-muslim	4. Higher	0. Not currently employed	>= 5 members	0	0	0	1	0	1	1	1	0	0	4	0. less than 5	1. Improved toilet facility	Always	Occational	yes	3rd tri	2. >=4	0. IFA <=90	4. Richer	13.4	0. Non-anaemic
3. khulna	6. Dumuria	22	2. non-muslim	3. Secondary	0. Not currently employed	>= 5 members	1	0	1	0	0	1	0	1	0	0	4	0. less than 5	0. Unimproved toilet facilty	Always	Always	yes	1st tri	1. 1-3		3. Middle	11.6	0. Non-anaemic
4. Satkhira	7. Satkhira Sadar	17	2. non-muslim	3. Secondary	0. Not currently employed	<5 members	0	0	1	0	0	1	1	1	0	0	4	0. less than 5	0. Unimproved toilet facilty	Always	Occational	yes	1st tri	1. 1-3	0. IFA <=90	2. Poorer	13.7	0. Non-anaemic
3. khulna	6. Dumuria	30	1. muslim	2. Primary	0. Not currently employed	>= 5 members	1	1	0	0	0	0	1	1	0	0	4	0. less than 5	0. Unimproved toilet facilty	Always	Occational	yes	1st tri	1. 1-3		2. Poorer	11.3	0. Non-anaemic
3. khulna	6. Dumuria	34	2. non-muslim	3. Secondary	1. Currently employed	<5 members	0	1	0	0	0	0	1	1	1	0	4	0. less than 5	1. Improved toilet facility	Always	Always	yes	2nd tri	1. 1-3	0. IFA <=90	5. Richest	11.9	0. Non-anaemic
4. Satkhira	7. Satkhira Sadar	15	1. muslim	3. Secondary	0. Not currently employed	>= 5 members	1	0	1	0	0	0	0	1	1	0	4	0. less than 5	1. Improved toilet facility	Always	Always	yes	2nd tri			4. Richer	9.6	2. moderate/severe
4. Satkhira	7. Satkhira Sadar	27	1. muslim	4. Higher	0. Not currently employed	>= 5 members	1	1	0	0	0	1	0	1	0	0	4	0. less than 5	1. Improved toilet facility	Always	Always	yes	2nd tri	2. >=4	0. IFA <=90	5. Richest	10.5	1. mild
3. khulna	6. Dumuria	25	2. non-muslim	3. Secondary	1. Currently employed	>= 5 members	1	0	1	0	0	1	1	0	0	0	4	0. less than 5	1. Improved toilet facility	Always	Occational	yes	2nd tri	1. 1-3	0. IFA <=90	3. Middle	10.2	1. mild
3. khulna	6. Dumuria	18	1. muslim	4. Higher	0. Not currently employed	<5 members	1	0	0	0	0	1	1	1	0	0	4	0. less than 5	1. Improved toilet facility	Always	Always	yes	1st tri	1. 1-3	0. IFA <=90	4. Richer	10.7	1. mild
3. khulna	6. Dumuria	21	1. muslim	2. Primary	0. Not currently employed	<5 members	1	0	0	0	0	1	1	1	0	0	4	0. less than 5	0. Unimproved toilet facilty	Always	Occational	no	3rd tri	1. 1-3	1. IFA >90	1. Poorest	9.4	2. moderate/severe
3. khulna	6. Dumuria	23	1. muslim	3. Secondary	0. Not currently employed	<5 members	0	0	0	0	0	1	1	1	1	0	4	0. less than 5	1. Improved toilet facility	Always	Always	yes	2nd tri	1. 1-3	0. IFA <=90	3. Middle	10.9	1. mild
4. Satkhira	8. Tala	25	1. muslim	3. Secondary	1. Currently employed	>= 5 members	1	0	0	1	0	1	0	0	1	0	4	0. less than 5	1. Improved toilet facility	Always	Occational	yes	3rd tri	1. 1-3	0. IFA <=90	5. Richest	11.6	0. Non-anaemic
2. Patuakhali	4. Galachipa	15	1. muslim	3. Secondary	0. Not currently employed	>= 5 members	1	0	0	0	0	1	1	1	0	0	4	0. less than 5	1. Improved toilet facility	Always	Always	no	1st tri	1. 1-3	0. IFA <=90	1. Poorest	11.7	0. Non-anaemic
3. khulna	5. Batiaghata	20	2. non-muslim	4. Higher	0. Not currently employed	>= 5 members	1	0	0	0	0	1	1	1	0	0	4	0. less than 5	1. Improved toilet facility	Always	Always	yes	3rd tri	1. 1-3	1. IFA >90	5. Richest	9.1	2. moderate/severe
2. Patuakhali	2. Patuakhali Sadar	18	1. muslim	2. Primary	0. Not currently employed	>= 5 members	1	0	0	0	0	0	1	1	0	1	4	0. less than 5	1. Improved toilet facility	Occational	Always	yes	2nd tri	1. 1-3	0. IFA <=90	2. Poorer	9.4	2. moderate/severe
4. Satkhira	8. Tala	22	1. muslim	4. Higher	0. Not currently employed	<5 members	0	1	1	1	0	0	1	0	0	0	4	0. less than 5	0. Unimproved toilet facilty	Always	Occational	yes	3rd tri	1. 1-3	1. IFA >90	4. Richer	13.4	0. Non-anaemic
2. Patuakhali	2. Patuakhali Sadar	22	1. muslim	3. Secondary	0. Not currently employed	<5 members	1	0	1	0	0	0	1	1	0	0	4	0. less than 5	0. Unimproved toilet facilty	Always	Always	yes	2nd tri	1. 1-3	0. IFA <=90	2. Poorer	9.9	2. moderate/severe
4. Satkhira	8. Tala	20	1. muslim	4. Higher	0. Not currently employed	<5 members	1	0	0	0	0	1	1	1	0	0	4	0. less than 5	0. Unimproved toilet facilty	Always	Always	yes	2nd tri	1. 1-3	0. IFA <=90	5. Richest	10.9	1. mild
4. Satkhira	7. Satkhira Sadar	27	1. muslim	3. Secondary	0. Not currently employed	>= 5 members	1	0	0	1	0	1	0	0	1	0	4	0. less than 5	0. Unimproved toilet facilty	Always	Occational	no	3rd tri	1. 1-3	0. IFA <=90	3. Middle	9.7	2. moderate/severe
3. khulna	6. Dumuria	19	2. non-muslim	4. Higher	0. Not currently employed	<5 members	1	1	0	1	0	0	1	0	0	0	4	0. less than 5	1. Improved toilet facility	Always	Always	yes	2nd tri	1. 1-3	0. IFA <=90	3. Middle	13.5	0. Non-anaemic
3. khulna	6. Dumuria	26	2. non-muslim	3. Secondary	0. Not currently employed	>= 5 members	1	0	0	0	0	1	1	1	0	0	4	0. less than 5	0. Unimproved toilet facilty	Always	Occational	yes	2nd tri	1. 1-3	0. IFA <=90	1. Poorest	11.3	0. Non-anaemic
4. Satkhira	7. Satkhira Sadar	28	1. muslim	4. Higher	0. Not currently employed	>= 5 members	1	1	0	0	0	0	1	1	0	0	4	0. less than 5	1. Improved toilet facility	Always	Always	yes	3rd tri	2. >=4	1. IFA >90	4. Richer	11.2	0. Non-anaemic
2. Patuakhali	4. Galachipa	24	1. muslim	3. Secondary	0. Not currently employed	>= 5 members	1	1	0	1	0	0	0	1	0	0	4	0. less than 5	0. Unimproved toilet facilty	Always	Always	no	2nd tri	1. 1-3	0. IFA <=90	2. Poorer	11.3	0. Non-anaemic
2. Patuakhali	2. Patuakhali Sadar	27	1. muslim	2. Primary	1. Currently employed	>= 5 members	1	1	0	0	0	0	1	1	0	0	4	0. less than 5	0. Unimproved toilet facilty	Always	Occational	yes	2nd tri	1. 1-3	0. IFA <=90	1. Poorest	11.2	0. Non-anaemic
4. Satkhira	8. Tala	29	1. muslim	2. Primary	0. Not currently employed	<5 members	1	1	0	0	0	1	0	0	1	0	4	0. less than 5	0. Unimproved toilet facilty	Always	Occational	no	2nd tri	1. 1-3	0. IFA <=90	1. Poorest	11.5	0. Non-anaemic
4. Satkhira	8. Tala	18	1. muslim	3. Secondary	0. Not currently employed	<5 members	0	1	0	0	0	1	1	1	0	0	4	0. less than 5	0. Unimproved toilet facilty	Always	Always	yes	3rd tri	2. >=4	1. IFA >90	1. Poorest	12.2	0. Non-anaemic
3. khulna	6. Dumuria	33	1. muslim	2. Primary	0. Not currently employed	<5 members	1	0	0	0	0	1	1	1	0	0	4	0. less than 5	0. Unimproved toilet facilty	Always	Always	yes	1st tri	1. 1-3		2. Poorer	12	0. Non-anaemic
4. Satkhira	8. Tala	22	1. muslim	4. Higher	0. Not currently employed	<5 members	0	0	1	1	0	1	1	0	0	0	4	0. less than 5	0. Unimproved toilet facilty	Always	Always	no	3rd tri	1. 1-3	0. IFA <=90	2. Poorer	10.7	1. mild
2. Patuakhali	4. Galachipa	30	1. muslim	3. Secondary	0. Not currently employed	>= 5 members	1	1	0	0	0	1	1	0	0	0	4	0. less than 5	1. Improved toilet facility	Always	Always	yes	1st tri			4. Richer	9.8	2. moderate/severe
2. Patuakhali	4. Galachipa	18	1. muslim	3. Secondary	0. Not currently employed	<5 members	0	1	0	0	0	1	1	1	0	0	4	0. less than 5	1. Improved toilet facility	Always	Always	yes	3rd tri	1. 1-3	0. IFA <=90	3. Middle	11.2	0. Non-anaemic
2. Patuakhali	2. Patuakhali Sadar	35	1. muslim	3. Secondary	0. Not currently employed	>= 5 members	1	1	0	1	0	0	0	1	0	0	4	0. less than 5	0. Unimproved toilet facilty	Occational	Occational	yes	2nd tri			3. Middle	9.8	2. moderate/severe
2. Patuakhali	4. Galachipa	30	1. muslim	3. Secondary	0. Not currently employed	<5 members	0	1	0	1	0	1	0	1	0	0	4	0. less than 5	1. Improved toilet facility	Always	Always	yes	2nd tri	2. >=4	1. IFA >90	2. Poorer	11	0. Non-anaemic
2. Patuakhali	3. Rangabali	15	1. muslim	3. Secondary	0. Not currently employed	>= 5 members	0	1	0	1	0	1	0	0	1	0	4	0. less than 5	0. Unimproved toilet facilty	Always	Always	yes	1st tri			2. Poorer	10.6	1. mild
3. khulna	6. Dumuria	20	1. muslim	3. Secondary	0. Not currently employed	<5 members	1	0	0	0	0	1	1	1	0	0	4	0. less than 5	1. Improved toilet facility	Always	Occational	yes	2nd tri	2. >=4	0. IFA <=90	3. Middle	11.8	0. Non-anaemic
3. khulna	6. Dumuria	19	2. non-muslim	3. Secondary	0. Not currently employed	<5 members	1	0	0	0	0	1	1	1	0	0	4	0. less than 5	1. Improved toilet facility	Always	Always	yes	1st tri	1. 1-3		2. Poorer	12.3	0. Non-anaemic
3. khulna	6. Dumuria	21	2. non-muslim	3. Secondary	0. Not currently employed	<5 members	1	0	0	1	0	1	1	0	0	0	4	0. less than 5	1. Improved toilet facility	Always	Always	yes	2nd tri	1. 1-3	0. IFA <=90	3. Middle	11.5	0. Non-anaemic
2. Patuakhali	2. Patuakhali Sadar	18	1. muslim	3. Secondary	0. Not currently employed	>= 5 members	0	1	0	0	0	1	1	1	0	0	4	0. less than 5	1. Improved toilet facility	Always	Always	yes	2nd tri	2. >=4	0. IFA <=90	2. Poorer	11.1	0. Non-anaemic
3. khulna	6. Dumuria	30	1. muslim	4. Higher	0. Not currently employed	<5 members	1	0	0	0	0	1	1	1	0	0	4	0. less than 5	1. Improved toilet facility	Always	Always	no	3rd tri	1. 1-3	0. IFA <=90	1. Poorest	9.1	2. moderate/severe
4. Satkhira	7. Satkhira Sadar	32	1. muslim	4. Higher	1. Currently employed	>= 5 members	1	0	1	1	0	0	1	0	1	0	5	1. 5 or more	1. Improved toilet facility	Always	Occational	yes	2nd tri	1. 1-3		5. Richest	12.8	0. Non-anaemic
4. Satkhira	7. Satkhira Sadar	18	1. muslim	3. Secondary	0. Not currently employed	<5 members	1	0	0	1	1	1	1	1	0	0	6	1. 5 or more	0. Unimproved toilet facilty	Always	Occational	no	2nd tri	1. 1-3	0. IFA <=90	2. Poorer	11.6	0. Non-anaemic
4. Satkhira	9. Kalaroa	28	1. muslim	3. Secondary	0. Not currently employed	<5 members	1	0	1	1	1	1	0	1	0	0	6	1. 5 or more	1. Improved toilet facility	Always	Always	yes	1st tri	1. 1-3		5. Richest	11.3	0. Non-anaemic
2. Patuakhali	2. Patuakhali Sadar	25	1. muslim	4. Higher	0. Not currently employed	<5 members	1	0	1	1	1	1	1	1	0	0	7	1. 5 or more	1. Improved toilet facility	Always	Always	no	1st tri	1. 1-3	0. IFA <=90	4. Richer	11.2	0. Non-anaemic
3. khulna	6. Dumuria	24	2. non-muslim	4. Higher	1. Currently employed	>= 5 members	1	1	1	0	1	1	1	1	0	0	7	1. 5 or more	0. Unimproved toilet facilty	Always	Always	yes	1st tri	1. 1-3		4. Richer	12.6	0. Non-anaemic
3. khulna	6. Dumuria	26	1. muslim	4. Higher	0. Not currently employed	<5 members	1	0	0	0	0	1	0	0	0	0	2	0. less than 5	0. Unimproved toilet facilty	Always	Always	yes	3rd tri	2. >=4	0. IFA <=90	4. Richer	10.2	1. mild
4. Satkhira	7. Satkhira Sadar	32	1. muslim	4. Higher	0. Not currently employed	>= 5 members	1	0	0	0	0	0	1	0	0	0	2	0. less than 5	1. Improved toilet facility	Always	Occational	yes	1st tri	1. 1-3		5. Richest	10.3	1. mild
2. Patuakhali	4. Galachipa	30	1. muslim	3. Secondary	0. Not currently employed	<5 members	1	1	0	1	0	0	0	0	0	0	3	0. less than 5	1. Improved toilet facility	Always	Occational	yes	3rd tri	1. 1-3	1. IFA >90	2. Poorer	10.1	1. mild
2. Patuakhali	2. Patuakhali Sadar	30	1. muslim	2. Primary	0. Not currently employed	>= 5 members	1	0	1	0	0	0	0	0	0	1	3	0. less than 5	0. Unimproved toilet facilty	Occational	Occational	no	3rd tri	1. 1-3	1. IFA >90	3. Middle	10.2	1. mild
2. Patuakhali	2. Patuakhali Sadar	35	1. muslim	3. Secondary	0. Not currently employed	<5 members	0	1	0	1	0	1	0	0	0	0	3	0. less than 5	1. Improved toilet facility	Always	Always	yes	2nd tri	1. 1-3	0. IFA <=90	3. Middle	10.7	1. mild
3. khulna	6. Dumuria	25	2. non-muslim	2. Primary	0. Not currently employed	>= 5 members	1	1	0	0	0	1	0	0	0	0	3	0. less than 5	1. Improved toilet facility	Always	Always	yes	3rd tri	1. 1-3	1. IFA >90	4. Richer	10.5	1. mild
4. Satkhira	7. Satkhira Sadar	21	1. muslim	4. Higher	0. Not currently employed	<5 members	1	0	0	0	0	0	1	1	0	0	3	0. less than 5	0. Unimproved toilet facilty	Always	Always	yes	2nd tri	2. >=4	0. IFA <=90	3. Middle	10.2	1. mild
4. Satkhira	9. Kalaroa	18	1. muslim	3. Secondary	0. Not currently employed	>= 5 members	1	0	1	0	0	1	0	0	1	0	4	0. less than 5	1. Improved toilet facility	Always	Occational	yes	3rd tri	1. 1-3	1. IFA >90	4. Richer	10	1. mild
4. Satkhira	7. Satkhira Sadar	17	1. muslim	3. Secondary	0. Not currently employed	<5 members	1	0	1	1	0	1	0	0	1	0	5	1. 5 or more	0. Unimproved toilet facilty	Always	Always	no	2nd tri	1. 1-3	0. IFA <=90	1. Poorest	10.9	1. mild
2. Patuakhali	3. Rangabali	17	1. muslim	3. Secondary	0. Not currently employed	>= 5 members	1	0	0	0	0	1	0	1	1	1	5	1. 5 or more	1. Improved toilet facility	Always	Occational	yes	2nd tri		0. IFA <=90	4. Richer	10.7	1. mild
4. Satkhira	8. Tala	20	1. muslim	4. Higher	0. Not currently employed	<5 members	1	0	0	1	0	1	1	1	0	0	5	1. 5 or more	1. Improved toilet facility	Always	Always	yes	3rd tri	2. >=4	1. IFA >90	4. Richer	11.3	0. Non-anaemic
3. khulna	5. Batiaghata	20	2. non-muslim	4. Higher	0. Not currently employed	<5 members	1	0	1	0	0	1	0	1	1	0	5	1. 5 or more	1. Improved toilet facility	Always	Always	yes	1st tri	1. 1-3		3. Middle	11.5	0. Non-anaemic
4. Satkhira	9. Kalaroa	27	2. non-muslim	3. Secondary	0. Not currently employed	<5 members	1	1	0	0	0	1	1	1	0	0	5	1. 5 or more	0. Unimproved toilet facilty	Always	Always	no	2nd tri	1. 1-3	0. IFA <=90	1. Poorest	9.6	2. moderate/severe
3. khulna	6. Dumuria	19	1. muslim	3. Secondary	0. Not currently employed	>= 5 members	1	1	0	0	0	1	1	1	0	0	5	1. 5 or more	1. Improved toilet facility	Always	Occational	yes	3rd tri	2. >=4	1. IFA >90	5. Richest	9.5	2. moderate/severe
2. Patuakhali	2. Patuakhali Sadar	38	1. muslim	3. Secondary	0. Not currently employed	<5 members	1	1	0	1	0	1	1	0	0	0	5	1. 5 or more	1. Improved toilet facility	Always	Always	no	1st tri	1. 1-3		2. Poorer	11.9	0. Non-anaemic
2. Patuakhali	2. Patuakhali Sadar	21	1. muslim	2. Primary	0. Not currently employed	<5 members	1	0	0	1	0	1	0	1	0	1	5	1. 5 or more	0. Unimproved toilet facilty	Always	Always	yes	2nd tri	1. 1-3		1. Poorest	9.6	2. moderate/severe
3. khulna	6. Dumuria	18	1. muslim	3. Secondary	0. Not currently employed	<5 members	1	0	0	1	0	0	1	1	1	0	5	1. 5 or more	0. Unimproved toilet facilty	Always	Occational	yes	1st tri		0. IFA <=90	4. Richer	9.9	2. moderate/severe
2. Patuakhali	2. Patuakhali Sadar	20	1. muslim	4. Higher	0. Not currently employed	>= 5 members	1	0	0	1	0	1	1	1	0	0	5	1. 5 or more	1. Improved toilet facility	Always	Always	yes	2nd tri	2. >=4	1. IFA >90	4. Richer	11.3	0. Non-anaemic
3. khulna	6. Dumuria	33	2. non-muslim	3. Secondary	0. Not currently employed	>= 5 members	1	1	0	0	0	1	1	0	1	0	5	1. 5 or more	0. Unimproved toilet facilty	Always	Always	yes	3rd tri	1. 1-3		3. Middle	10.8	1. mild
3. khulna	6. Dumuria	23	1. muslim	3. Secondary	0. Not currently employed	>= 5 members	1	0	0	0	0	1	1	1	1	0	5	1. 5 or more	1. Improved toilet facility	Always	Occational	yes	3rd tri	2. >=4	0. IFA <=90	5. Richest	11.5	0. Non-anaemic
3. khulna	6. Dumuria	25	1. muslim	4. Higher	0. Not currently employed	<5 members	1	0	0	0	0	1	1	1	1	0	5	1. 5 or more	1. Improved toilet facility	Always	Always	yes	1st tri	1. 1-3		5. Richest	9.2	2. moderate/severe
3. khulna	6. Dumuria	20	1. muslim	3. Secondary	0. Not currently employed	>= 5 members	1	0	0	0	0	1	1	1	1	0	5	1. 5 or more	1. Improved toilet facility	Always	Occational	yes	2nd tri	2. >=4	0. IFA <=90	3. Middle	12.2	0. Non-anaemic
3. khulna	6. Dumuria	30	2. non-muslim	3. Secondary	0. Not currently employed	<5 members	1	0	0	1	0	1	1	1	0	0	5	1. 5 or more	1. Improved toilet facility	Always	Always	yes	3rd tri	2. >=4	1. IFA >90	2. Poorer	9.8	2. moderate/severe
3. khulna	5. Batiaghata	26	2. non-muslim	4. Higher	0. Not currently employed	<5 members	1	1	0	0	0	1	1	1	0	0	5	1. 5 or more	1. Improved toilet facility	Always	Always	yes	3rd tri	2. >=4	0. IFA <=90	4. Richer	12.1	0. Non-anaemic
4. Satkhira	7. Satkhira Sadar	22	1. muslim	3. Secondary	0. Not currently employed	<5 members	1	0	0	1	0	1	1	1	0	0	5	1. 5 or more	0. Unimproved toilet facilty	Always	Always	yes	3rd tri	1. 1-3	0. IFA <=90	3. Middle	11.9	0. Non-anaemic
4. Satkhira	7. Satkhira Sadar	32	1. muslim	2. Primary	0. Not currently employed	<5 members	1	0	0	0	0	1	1	1	1	0	5	1. 5 or more	0. Unimproved toilet facilty	Always	Occational	yes	2nd tri	2. >=4	0. IFA <=90	2. Poorer	11.9	0. Non-anaemic
2. Patuakhali	2. Patuakhali Sadar	21	1. muslim	3. Secondary	0. Not currently employed	>= 5 members	1	0	0	1	1	1	0	0	0	1	5	1. 5 or more	1. Improved toilet facility	Always	Always	yes	2nd tri	1. 1-3	0. IFA <=90	2. Poorer	12.8	0. Non-anaemic
3. khulna	6. Dumuria	30	2. non-muslim	3. Secondary	1. Currently employed	>= 5 members	1	1	0	0	0	1	1	1	0	0	5	1. 5 or more	1. Improved toilet facility	Always	Always	yes	1st tri	1. 1-3		4. Richer	11	0. Non-anaemic
4. Satkhira	7. Satkhira Sadar	26	1. muslim	3. Secondary	0. Not currently employed	<5 members	1	1	1	0	0	1	0	1	0	0	5	1. 5 or more	1. Improved toilet facility	Always	Occational	yes	1st tri	1. 1-3	0. IFA <=90	3. Middle	11.3	0. Non-anaemic
2. Patuakhali	2. Patuakhali Sadar	36	1. muslim	2. Primary	0. Not currently employed	>= 5 members	1	1	0	0	0	1	1	1	0	0	5	1. 5 or more	1. Improved toilet facility	Always	Always	yes	3rd tri	1. 1-3	0. IFA <=90	5. Richest	11.2	0. Non-anaemic
2. Patuakhali	4. Galachipa	29	1. muslim	4. Higher	1. Currently employed	<5 members	1	1	0	1	0	0	1	1	0	0	5	1. 5 or more	1. Improved toilet facility	Always	Occational	yes	3rd tri	2. >=4	1. IFA >90	5. Richest	12.2	0. Non-anaemic
2. Patuakhali	4. Galachipa	25	1. muslim	3. Secondary	0. Not currently employed	<5 members	1	1	0	0	0	1	1	1	0	0	5	1. 5 or more	0. Unimproved toilet facilty	Occational	Occational	yes	3rd tri	1. 1-3	0. IFA <=90	3. Middle	9.3	2. moderate/severe
3. khulna	5. Batiaghata	20	2. non-muslim	4. Higher	0. Not currently employed	<5 members	1	0	1	0	0	1	1	1	0	0	5	1. 5 or more	1. Improved toilet facility	Always	Always	yes	3rd tri	1. 1-3	0. IFA <=90	4. Richer	10.7	1. mild
4. Satkhira	7. Satkhira Sadar	17	1. muslim	3. Secondary	0. Not currently employed	>= 5 members	1	0	0	0	0	1	1	1	1	0	5	1. 5 or more	0. Unimproved toilet facilty	Always	Occational	yes	3rd tri	2. >=4	0. IFA <=90	5. Richest	11.7	0. Non-anaemic
3. khulna	6. Dumuria	24	1. muslim	4. Higher	0. Not currently employed	>= 5 members	1	1	0	1	0	1	0	1	0	0	5	1. 5 or more	1. Improved toilet facility	Always	Occational	yes	2nd tri	2. >=4		5. Richest	11.1	0. Non-anaemic
3. khulna	6. Dumuria	18	1. muslim	3. Secondary	0. Not currently employed	<5 members	1	0	1	1	0	0	0	1	1	0	5	1. 5 or more	0. Unimproved toilet facilty	Always	Occational	yes	1st tri	1. 1-3		3. Middle	11.1	0. Non-anaemic
3. khulna	6. Dumuria	21	2. non-muslim	3. Secondary	1. Currently employed	<5 members	1	0	0	0	0	1	1	1	1	0	5	1. 5 or more	0. Unimproved toilet facilty	Occational	Always	yes	3rd tri	1. 1-3	0. IFA <=90	3. Middle	9.6	2. moderate/severe
4. Satkhira	9. Kalaroa	16	1. muslim	3. Secondary	0. Not currently employed	>= 5 members	1	1	0	1	1	1	0	0	0	0	5	1. 5 or more	1. Improved toilet facility	Always	Occational	yes	2nd tri	1. 1-3	0. IFA <=90	5. Richest	11.1	0. Non-anaemic
2. Patuakhali	2. Patuakhali Sadar	26	1. muslim	2. Primary	0. Not currently employed	<5 members	1	1	0	0	0	1	1	1	0	0	5	1. 5 or more	0. Unimproved toilet facilty	Always	Occational	yes	1st tri	1. 1-3		1. Poorest	11.6	0. Non-anaemic
3. khulna	6. Dumuria	25	1. muslim	3. Secondary	0. Not currently employed	>= 5 members	1	1	0	0	0	1	1	1	0	0	5	1. 5 or more	1. Improved toilet facility	Always	Occational	yes	2nd tri			5. Richest	9.9	2. moderate/severe
4. Satkhira	7. Satkhira Sadar	19	1. muslim	4. Higher	0. Not currently employed	<5 members	1	0	1	1	0	1	1	0	0	0	5	1. 5 or more	0. Unimproved toilet facilty	Always	Always	yes	3rd tri	2. >=4	0. IFA <=90	5. Richest	11.2	0. Non-anaemic
4. Satkhira	9. Kalaroa	21	1. muslim	4. Higher	1. Currently employed	<5 members	1	1	0	1	1	0	1	0	0	0	5	1. 5 or more	1. Improved toilet facility	Always	Always	yes	1st tri			4. Richer	10.6	1. mild
3. khulna	6. Dumuria	26	1. muslim	3. Secondary	0. Not currently employed	<5 members	1	0	0	1	0	1	1	1	0	0	5	1. 5 or more	1. Improved toilet facility	Always	Always	yes	2nd tri	1. 1-3		4. Richer	9.5	2. moderate/severe
4. Satkhira	7. Satkhira Sadar	25	1. muslim	3. Secondary	1. Currently employed	>= 5 members	0	1	0	1	0	1	1	1	0	0	5	1. 5 or more	1. Improved toilet facility	Always	Always	yes	3rd tri	2. >=4	1. IFA >90	3. Middle	12.3	0. Non-anaemic
4. Satkhira	7. Satkhira Sadar	28	1. muslim	3. Secondary	0. Not currently employed	<5 members	1	0	1	1	0	0	0	0	1	1	5	1. 5 or more	1. Improved toilet facility	Always	Always	yes	2nd tri	2. >=4		3. Middle	12.2	0. Non-anaemic
3. khulna	6. Dumuria	27	2. non-muslim	3. Secondary	0. Not currently employed	>= 5 members	1	0	0	1	0	1	1	1	0	0	5	1. 5 or more	1. Improved toilet facility	Always	Always	yes	3rd tri	1. 1-3	0. IFA <=90	2. Poorer	13.7	0. Non-anaemic
2. Patuakhali	4. Galachipa	19	1. muslim	4. Higher	0. Not currently employed	<5 members	1	1	0	0	0	1	1	1	0	0	5	1. 5 or more	1. Improved toilet facility	Always	Occational	yes	1st tri	1. 1-3		5. Richest	12.3	0. Non-anaemic
2. Patuakhali	3. Rangabali	20	1. muslim	3. Secondary	0. Not currently employed	<5 members	1	0	0	0	1	1	1	1	0	0	5	1. 5 or more	1. Improved toilet facility	Occational	Occational	yes	2nd tri	2. >=4	0. IFA <=90	1. Poorest	11.2	0. Non-anaemic
3. khulna	6. Dumuria	25	2. non-muslim	3. Secondary	1. Currently employed	>= 5 members	1	0	0	1	0	1	1	1	0	0	5	1. 5 or more	0. Unimproved toilet facilty	Always	Always	yes	3rd tri	1. 1-3	0. IFA <=90	4. Richer	9.1	2. moderate/severe
4. Satkhira	9. Kalaroa	20	1. muslim	4. Higher	0. Not currently employed	<5 members	1	0	1	0	0	0	1	0	0	0	3	0. less than 5	1. Improved toilet facility	Always	Always	no	3rd tri	2. >=4	0. IFA <=90	1. Poorest	10.7	1. mild
2. Patuakhali	2. Patuakhali Sadar	26	1. muslim	3. Secondary	0. Not currently employed	<5 members	1	1	0	0	0	0	1	0	0	1	4	0. less than 5	0. Unimproved toilet facilty	Occational	Occational	yes	3rd tri	1. 1-3	0. IFA <=90	1. Poorest	10.4	1. mild
3. khulna	6. Dumuria	32	1. muslim	3. Secondary	1. Currently employed	<5 members	1	0	0	1	0	1	1	1	1	0	6	1. 5 or more	1. Improved toilet facility	Always	Occational	yes	3rd tri	2. >=4		5. Richest	12.2	0. Non-anaemic
4. Satkhira	7. Satkhira Sadar	25	1. muslim	3. Secondary	0. Not currently employed	<5 members	1	1	0	1	0	1	1	0	1	0	6	1. 5 or more	0. Unimproved toilet facilty	Always	Occational	yes	2nd tri	1. 1-3	0. IFA <=90	3. Middle	13.7	0. Non-anaemic
3. khulna	6. Dumuria	24	1. muslim	3. Secondary	0. Not currently employed	<5 members	1	0	1	0	0	1	1	1	1	0	6	1. 5 or more	0. Unimproved toilet facilty	Always	Always	yes	2nd tri	1. 1-3	0. IFA <=90	1. Poorest	11.7	0. Non-anaemic
4. Satkhira	9. Kalaroa	26	1. muslim	2. Primary	0. Not currently employed	<5 members	1	1	1	0	0	0	1	1	1	0	6	1. 5 or more	0. Unimproved toilet facilty	Always	Always	yes	1st tri	1. 1-3	0. IFA <=90	2. Poorer	12.1	0. Non-anaemic
3. khulna	6. Dumuria	20	2. non-muslim	4. Higher	0. Not currently employed	>= 5 members	1	0	0	1	1	0	0	1	1	1	6	1. 5 or more	1. Improved toilet facility	Always	Always	yes	3rd tri	1. 1-3	0. IFA <=90	4. Richer	8.6	2. moderate/severe
4. Satkhira	7. Satkhira Sadar	25	1. muslim	2. Primary	0. Not currently employed	<5 members	1	1	1	0	0	1	1	1	0	0	6	1. 5 or more	0. Unimproved toilet facilty	Occational	Occational	no	3rd tri	2. >=4	1. IFA >90	1. Poorest	13.3	0. Non-anaemic
3. khulna	6. Dumuria	18	2. non-muslim	3. Secondary	0. Not currently employed	<5 members	1	0	1	1	0	1	1	1	0	0	6	1. 5 or more	1. Improved toilet facility	Always	Always	yes	3rd tri	1. 1-3	0. IFA <=90	3. Middle	11.3	0. Non-anaemic
3. khulna	6. Dumuria	22	1. muslim	3. Secondary	0. Not currently employed	<5 members	1	1	1	0	0	1	1	1	0	0	6	1. 5 or more	0. Unimproved toilet facilty	Always	Occational	yes	2nd tri	1. 1-3	0. IFA <=90	3. Middle	11.8	0. Non-anaemic
3. khulna	6. Dumuria	27	2. non-muslim	3. Secondary	0. Not currently employed	<5 members	1	1	0	1	1	1	1	0	0	0	6	1. 5 or more	1. Improved toilet facility	Always	Always	yes	2nd tri	2. >=4	0. IFA <=90	4. Richer	9.9	2. moderate/severe
2. Patuakhali	3. Rangabali	31	1. muslim	3. Secondary	0. Not currently employed	>= 5 members	1	1	1	1	0	0	1	1	0	0	6	1. 5 or more	0. Unimproved toilet facilty	Occational	Occational	yes	1st tri			1. Poorest	9.6	2. moderate/severe
4. Satkhira	7. Satkhira Sadar	27	1. muslim	4. Higher	0. Not currently employed	<5 members	1	1	0	1	0	1	1	1	0	0	6	1. 5 or more	0. Unimproved toilet facilty	Always	Always	no	1st tri	1. 1-3	0. IFA <=90	4. Richer	11.6	0. Non-anaemic
4. Satkhira	8. Tala	16	1. muslim	3. Secondary	0. Not currently employed	>= 5 members	1	0	0	1	0	1	1	1	1	0	6	1. 5 or more	0. Unimproved toilet facilty	Always	Occational	yes	1st tri		0. IFA <=90	5. Richest	9.1	2. moderate/severe
4. Satkhira	8. Tala	22	1. muslim	4. Higher	0. Not currently employed	>= 5 members	1	1	0	1	0	0	1	1	0	1	6	1. 5 or more	0. Unimproved toilet facilty	Always	Occational	yes	3rd tri	1. 1-3	1. IFA >90	1. Poorest	10.8	1. mild
3. khulna	6. Dumuria	34	1. muslim	3. Secondary	1. Currently employed	<5 members	1	1	0	1	0	1	1	1	0	0	6	1. 5 or more	1. Improved toilet facility	Always	Always	yes	1st tri	1. 1-3		5. Richest	13.2	0. Non-anaemic
3. khulna	6. Dumuria	30	1. muslim	3. Secondary	1. Currently employed	<5 members	1	1	0	0	0	1	1	1	1	0	6	1. 5 or more	0. Unimproved toilet facilty	Always	Always	yes	2nd tri	1. 1-3	0. IFA <=90	2. Poorer	12.4	0. Non-anaemic
4. Satkhira	8. Tala	18	1. muslim	3. Secondary	0. Not currently employed	>= 5 members	1	0	1	1	0	1	1	1	0	0	6	1. 5 or more	1. Improved toilet facility	Always	Occational	yes	2nd tri	1. 1-3	0. IFA <=90	5. Richest	11.8	0. Non-anaemic
3. khulna	6. Dumuria	24	1. muslim	4. Higher	0. Not currently employed	<5 members	1	1	0	1	0	1	1	1	0	0	6	1. 5 or more	1. Improved toilet facility	Always	Occational	yes	3rd tri	2. >=4	0. IFA <=90	5. Richest	10.1	1. mild
3. khulna	6. Dumuria	18	2. non-muslim	2. Primary	0. Not currently employed	<5 members	1	1	1	0	0	1	1	1	0	0	6	1. 5 or more	0. Unimproved toilet facilty	Always	Always	yes	2nd tri	1. 1-3	0. IFA <=90	3. Middle	8.4	2. moderate/severe
2. Patuakhali	2. Patuakhali Sadar	30	1. muslim	3. Secondary	0. Not currently employed	<5 members	1	0	1	0	1	1	1	1	0	0	6	1. 5 or more	1. Improved toilet facility	Always	Always	yes	2nd tri	1. 1-3	0. IFA <=90	5. Richest	11.1	0. Non-anaemic
4. Satkhira	8. Tala	34	1. muslim	4. Higher	0. Not currently employed	<5 members	1	1	1	0	0	1	0	1	1	0	6	1. 5 or more	1. Improved toilet facility	Always	Always	yes	2nd tri	1. 1-3	0. IFA <=90	5. Richest	9.2	2. moderate/severe
4. Satkhira	8. Tala	17	1. muslim	3. Secondary	0. Not currently employed	>= 5 members	1	1	0	1	0	0	1	1	0	1	6	1. 5 or more	1. Improved toilet facility	Always	Always	yes	3rd tri	1. 1-3	1. IFA >90	1. Poorest	12.6	0. Non-anaemic
3. khulna	6. Dumuria	25	2. non-muslim	4. Higher	0. Not currently employed	<5 members	1	0	1	0	0	1	1	1	1	0	6	1. 5 or more	1. Improved toilet facility	Always	Always	yes	3rd tri	2. >=4	1. IFA >90	2. Poorer	11.9	0. Non-anaemic
4. Satkhira	9. Kalaroa	21	1. muslim	4. Higher	1. Currently employed	<5 members	1	1	0	0	0	1	1	1	1	0	6	1. 5 or more	1. Improved toilet facility	Always	Always	yes	2nd tri	2. >=4		2. Poorer	11.1	0. Non-anaemic
3. khulna	6. Dumuria	20	1. muslim	4. Higher	0. Not currently employed	<5 members	1	0	0	1	0	1	1	0	0	0	4	0. less than 5	1. Improved toilet facility	Always	Always	yes	3rd tri		1. IFA >90	1. Poorest	10.8	1. mild
3. khulna	6. Dumuria	31	1. muslim	3. Secondary	1. Currently employed	<5 members	0	1	1	0	1	1	1	1	0	1	7	1. 5 or more	1. Improved toilet facility	Always	Always	yes	3rd tri	1. 1-3	1. IFA >90	5. Richest	10.4	1. mild
4. Satkhira	9. Kalaroa	24	2. non-muslim	4. Higher	0. Not currently employed	<5 members	1	1	0	1	0	1	1	1	1	0	7	1. 5 or more	1. Improved toilet facility	Occational	Always	yes	3rd tri	1. 1-3	1. IFA >90	4. Richer	9.4	2. moderate/severe
4. Satkhira	7. Satkhira Sadar	24	1. muslim	4. Higher	0. Not currently employed	<5 members	0	1	1	1	0	1	1	1	0	1	7	1. 5 or more	1. Improved toilet facility	Occational	Always	yes	2nd tri	1. 1-3	0. IFA <=90	5. Richest	9.6	2. moderate/severe
3. khulna	5. Batiaghata	25	2. non-muslim	4. Higher	1. Currently employed	<5 members	1	1	1	0	0	1	1	1	1	0	7	1. 5 or more	1. Improved toilet facility	Always	Always	yes	3rd tri	1. 1-3	1. IFA >90	5. Richest	11.4	0. Non-anaemic
4. Satkhira	8. Tala	25	1. muslim	3. Secondary	0. Not currently employed	<5 members	1	0	1	1	0	1	1	1	1	0	7	1. 5 or more	1. Improved toilet facility	Always	Always	yes	2nd tri	1. 1-3	0. IFA <=90	5. Richest	11.4	0. Non-anaemic
2. Patuakhali	3. Rangabali	15	1. muslim	3. Secondary	0. Not currently employed	<5 members	1	1	1	1	0	1	1	1	0	0	7	1. 5 or more	0. Unimproved toilet facilty	Always	Always	yes	3rd tri			1. Poorest	8.4	2. moderate/severe
3. khulna	5. Batiaghata	21	2. non-muslim	3. Secondary	0. Not currently employed	<5 members	1	1	0	1	0	1	1	1	1	0	7	1. 5 or more	0. Unimproved toilet facilty	Always	Always	yes	2nd tri	1. 1-3	0. IFA <=90	1. Poorest	9.3	2. moderate/severe
4. Satkhira	7. Satkhira Sadar	24	1. muslim	3. Secondary	0. Not currently employed	<5 members	1	1	0	1	0	1	1	1	1	0	7	1. 5 or more	1. Improved toilet facility	Always	Occational	yes	3rd tri	1. 1-3	0. IFA <=90	4. Richer	13.6	0. Non-anaemic
3. khulna	5. Batiaghata	40	2. non-muslim	3. Secondary	0. Not currently employed	<5 members	1	1	0	1	0	1	1	1	1	0	7	1. 5 or more	0. Unimproved toilet facilty	Always	Always	yes	3rd tri	2. >=4	1. IFA >90	3. Middle	11.4	0. Non-anaemic
3. khulna	6. Dumuria	33	1. muslim	3. Secondary	0. Not currently employed	<5 members	1	0	1	1	0	0	1	1	1	1	7	1. 5 or more	1. Improved toilet facility	Always	Always	yes	2nd tri	1. 1-3	0. IFA <=90	5. Richest	12.3	0. Non-anaemic
4. Satkhira	8. Tala	22	1. muslim	4. Higher	0. Not currently employed	<5 members	1	1	1	0	0	1	1	1	1	0	7	1. 5 or more	1. Improved toilet facility	Always	Always	yes	2nd tri	1. 1-3	1. IFA >90	5. Richest	11.2	0. Non-anaemic
2. Patuakhali	4. Galachipa	28	1. muslim	4. Higher	1. Currently employed	>= 5 members	1	1	1	1	1	1	1	1	0	0	8	1. 5 or more	1. Improved toilet facility	Occational	Always	no	2nd tri	1. 1-3		4. Richer	9.2	2. moderate/severe
4. Satkhira	8. Tala	27	1. muslim	3. Secondary	0. Not currently employed	>= 5 members	1	1	1	1	1	1	1	1	0	0	8	1. 5 or more	1. Improved toilet facility	Always	Occational	yes	3rd tri		1. IFA >90	5. Richest	9.4	2. moderate/severe
2. Patuakhali	2. Patuakhali Sadar	27	1. muslim	2. Primary	0. Not currently employed	>= 5 members	1	1	1	1	0	1	1	1	0	1	8	1. 5 or more	0. Unimproved toilet facilty	Occational	Occational	no	1st tri	1. 1-3		2. Poorer	11.2	0. Non-anaemic
