# Supplementary material for: Anaemia among adolescent girls, pregnant and lactating women in the southern rural region of Bangladesh: Prevalence and risk factors
Source: PLoS One. 2024 Jul 10;19(7):e0306183. doi: 10.1371/journal.pone.0306183 (PMC11236138; doi:10.1371/journal.pone.0306183)
Supplement: S3 Dataset — (XLS) [file pone.0306183.s004.xls]

## Sheet: Sheet1
District	Upazila	Age	Religion	Education	Employment_status	Family_member	Res_grains	Res_Pulses	Res_dairyp	Res_Meatfish	Res_Nuts_seeds	Res_eggs	Res_darkveg	Res_vitA	Res_othveg	Res_otherfruits	DDS	MDDW	Toilet_facility	Wash_hand_food	wash_toilet	Media_expose	Lcatating_ANC_Visit	IFA_lactating	Wealth_index	Hb	Hb_cat
2. Patuakhali	4. Galachipa	19	1. muslim	3. Secondary	0. Not currently employed	>= 5 members	0	1	0	0	0	0	1	1	0	0	3	0. less than 5	0. Unimproved toilet facilty	2. Always	2. Always	0. no	1. 1-3	0. IFA <=90	1. Poorest	11.6	1. mild
2. Patuakhali	2. Patuakhali Sadar	35	1. muslim	2. Primary	1. Currently employed	>= 5 members	1	1	0	0	0	1	1	1	0	0	5	1. 5 or more	1. Improved toilet facility	2. Always	2. Always	1. yes	2. 4+	0. IFA <=90	1. Poorest	12.6	0. Non-anaemic
2. Patuakhali	4. Galachipa	21	1. muslim	3. Secondary	0. Not currently employed	<5 members	1	0	0	0	0	0	1	0	0	0	2	0. less than 5	0. Unimproved toilet facilty	1. Occational	2. Always	1. yes	1. 1-3	0. IFA <=90	1. Poorest	13.2	0. Non-anaemic
2. Patuakhali	3. Rangabali	29	1. muslim	3. Secondary	0. Not currently employed	>= 5 members	0	1	0	0	0	1	0	1	0	0	3	0. less than 5	1. Improved toilet facility	2. Always	2. Always	1. yes	1. 1-3	0. IFA <=90	3. Middle	12.8	0. Non-anaemic
2. Patuakhali	2. Patuakhali Sadar	30	1. muslim	2. Primary	0. Not currently employed	>= 5 members	1	1	0	0	0	0	1	0	0	0	3	0. less than 5	1. Improved toilet facility	2. Always	2. Always	1. yes	1. 1-3	0. IFA <=90	3. Middle	9.8	2. moderate/severe
3. khulna	6. Dumuria	32	2. non-muslim	3. Secondary	0. Not currently employed	>= 5 members	1	1	0	0	0	0	1	0	0	0	3	0. less than 5	0. Unimproved toilet facilty	2. Always	2. Always	1. yes	1. 1-3	0. IFA <=90	3. Middle	13.3	0. Non-anaemic
2. Patuakhali	2. Patuakhali Sadar	30	1. muslim	2. Primary	0. Not currently employed	<5 members	1	1	0	1	0	0	1	0	1	0	5	1. 5 or more	1. Improved toilet facility	2. Always	2. Always	0. no	1. 1-3	0. IFA <=90	1. Poorest	12.6	0. Non-anaemic
3. khulna	6. Dumuria	18	1. muslim	3. Secondary	0. Not currently employed	>= 5 members	0	1	0	0	0	1	1	0	1	0	4	0. less than 5	0. Unimproved toilet facilty	2. Always	2. Always	1. yes	1. 1-3	0. IFA <=90	3. Middle	11.7	1. mild
2. Patuakhali	2. Patuakhali Sadar	21	1. muslim	3. Secondary	0. Not currently employed	>= 5 members	1	0	0	0	0	1	0	0	0	0	2	0. less than 5	1. Improved toilet facility	2. Always	2. Always	1. yes	2. 4+	0. IFA <=90	5. Richest	7.5	2. moderate/severe
3. khulna	6. Dumuria	18	1. muslim	3. Secondary	0. Not currently employed	<5 members	1	0	0	1	0	1	0	1	0	0	4	0. less than 5	0. Unimproved toilet facilty	1. Occational	2. Always	1. yes	1. 1-3	0. IFA <=90	1. Poorest	12.5	0. Non-anaemic
2. Patuakhali	4. Galachipa	29	1. muslim	3. Secondary	0. Not currently employed	<5 members	0	0	0	0	0	1	1	1	0	0	3	0. less than 5	0. Unimproved toilet facilty	2. Always	2. Always	1. yes	1. 1-3	0. IFA <=90	3. Middle	11.7	1. mild
4. Satkhira	9. Kalaroa	30	1. muslim	3. Secondary	0. Not currently employed	<5 members	1	0	0	0	0	0	1	1	1	0	4	0. less than 5	1. Improved toilet facility	1. Occational	2. Always	1. yes	1. 1-3	0. IFA <=90	1. Poorest	12.8	0. Non-anaemic
4. Satkhira	8. Tala	20	1. muslim	3. Secondary	0. Not currently employed	>= 5 members	1	0	0	0	0	1	1	1	0	0	4	0. less than 5	1. Improved toilet facility	1. Occational	2. Always	1. yes	1. 1-3	0. IFA <=90	4. Richer	11.4	1. mild
2. Patuakhali	4. Galachipa	19	1. muslim	3. Secondary	0. Not currently employed	>= 5 members	1	0	0	0	0	0	0	0	0	0	1	0. less than 5	1. Improved toilet facility	2. Always	2. Always	1. yes	1. 1-3	0. IFA <=90	3. Middle	12.3	0. Non-anaemic
2. Patuakhali	2. Patuakhali Sadar	38	1. muslim	2. Primary	0. Not currently employed	>= 5 members	0	0	0	0	0	1	0	0	0	0	1	0. less than 5	1. Improved toilet facility	1. Occational	2. Always	1. yes	2. 4+	0. IFA <=90	2. Poorer	13.5	0. Non-anaemic
2. Patuakhali	2. Patuakhali Sadar	32	1. muslim	3. Secondary	0. Not currently employed	>= 5 members	1	0	0	1	0	0	1	1	0	1	5	1. 5 or more	1. Improved toilet facility	2. Always	2. Always	1. yes	1. 1-3	0. IFA <=90	2. Poorer	12.9	0. Non-anaemic
2. Patuakhali	2. Patuakhali Sadar	28	1. muslim	2. Primary	0. Not currently employed	>= 5 members	1	0	0	1	0	1	1	0	0	1	5	1. 5 or more	1. Improved toilet facility	2. Always	2. Always	1. yes	2. 4+	0. IFA <=90	4. Richer	13.3	0. Non-anaemic
2. Patuakhali	3. Rangabali	16	1. muslim	3. Secondary	0. Not currently employed	>= 5 members	1	1	0	0	0	0	1	0	0	0	3	0. less than 5	1. Improved toilet facility	1. Occational	1. Occational	1. yes	1. 1-3	0. IFA <=90	3. Middle	10.1	2. moderate/severe
2. Patuakhali	4. Galachipa	19	1. muslim	3. Secondary	0. Not currently employed	>= 5 members	1	0	0	1	0	0	1	0	0	0	3	0. less than 5	0. Unimproved toilet facilty	2. Always	2. Always	0. no	1. 1-3	0. IFA <=90	4. Richer	10.5	2. moderate/severe
3. khulna	6. Dumuria	29	1. muslim	3. Secondary	0. Not currently employed	<5 members	1	1	0	0	0	0	0	0	0	0	2	0. less than 5	1. Improved toilet facility	2. Always	2. Always	1. yes	2. 4+	0. IFA <=90	4. Richer	11	1. mild
3. khulna	6. Dumuria	26	2. non-muslim	3. Secondary	1. Currently employed	>= 5 members	1	0	0	1	0	0	1	1	0	0	4	0. less than 5	1. Improved toilet facility	1. Occational	2. Always	1. yes	1. 1-3	0. IFA <=90	1. Poorest	11.5	1. mild
3. khulna	6. Dumuria	22	2. non-muslim	4. Higher	0. Not currently employed	>= 5 members	1	1	0	0	1	0	0	0	0	1	4	0. less than 5	1. Improved toilet facility	2. Always	2. Always	1. yes	1. 1-3	0. IFA <=90	5. Richest	10.7	2. moderate/severe
2. Patuakhali	3. Rangabali	25	1. muslim	3. Secondary	0. Not currently employed	>= 5 members	1	1	0	0	0	0	1	0	0	0	3	0. less than 5	1. Improved toilet facility	1. Occational	1. Occational	1. yes	1. 1-3	0. IFA <=90	1. Poorest	12.2	0. Non-anaemic
4. Satkhira	8. Tala	26	1. muslim	3. Secondary	0. Not currently employed	>= 5 members	1	1	0	1	0	1	0	0	0	0	4	0. less than 5	1. Improved toilet facility	2. Always	2. Always	1. yes	2. 4+	0. IFA <=90	4. Richer	13.6	0. Non-anaemic
2. Patuakhali	3. Rangabali	18	1. muslim	3. Secondary	0. Not currently employed	>= 5 members	1	0	0	0	0	1	0	0	0	0	2	0. less than 5	0. Unimproved toilet facilty	2. Always	2. Always	0. no	2. 4+	0. IFA <=90	3. Middle	12.3	0. Non-anaemic
2. Patuakhali	4. Galachipa	26	1. muslim	3. Secondary	0. Not currently employed	>= 5 members	1	1	0	0	0	0	0	1	1	0	4	0. less than 5	1. Improved toilet facility	2. Always	2. Always	1. yes	1. 1-3	0. IFA <=90	2. Poorer	13.1	0. Non-anaemic
2. Patuakhali	2. Patuakhali Sadar	21	1. muslim	3. Secondary	0. Not currently employed	>= 5 members	1	0	0	0	0	0	0	0	0	0	1	0. less than 5	1. Improved toilet facility	2. Always	2. Always	0. no	1. 1-3	0. IFA <=90	1. Poorest	8.6	2. moderate/severe
2. Patuakhali	4. Galachipa	19	1. muslim	3. Secondary	0. Not currently employed	>= 5 members	0	0	0	0	0	0	0	1	0	0	1	0. less than 5	0. Unimproved toilet facilty	1. Occational	1. Occational	1. yes	2. 4+	0. IFA <=90	2. Poorer	12.3	0. Non-anaemic
4. Satkhira	8. Tala	27	1. muslim	3. Secondary	0. Not currently employed	>= 5 members	1	0	0	0	0	0	1	1	0	0	3	0. less than 5	1. Improved toilet facility	1. Occational	2. Always	1. yes	2. 4+	0. IFA <=90	2. Poorer	11.7	1. mild
2. Patuakhali	3. Rangabali	23	1. muslim	2. Primary	0. Not currently employed	<5 members	0	0	0	0	0	0	0	0	0	0	0	0. less than 5	1. Improved toilet facility	1. Occational	2. Always	0. no	1. 1-3	0. IFA <=90	1. Poorest	10	2. moderate/severe
2. Patuakhali	4. Galachipa	32	1. muslim	3. Secondary	0. Not currently employed	<5 members	1	1	0	1	0	1	1	0	0	0	5	1. 5 or more	1. Improved toilet facility	1. Occational	2. Always	1. yes	1. 1-3	0. IFA <=90	4. Richer	12.3	0. Non-anaemic
3. khulna	6. Dumuria	28	1. muslim	3. Secondary	0. Not currently employed	>= 5 members	1	0	0	0	0	0	1	0	0	0	2	0. less than 5	1. Improved toilet facility	2. Always	2. Always	1. yes	1. 1-3	0. IFA <=90	3. Middle	11.8	1. mild
4. Satkhira	9. Kalaroa	20	1. muslim	3. Secondary	0. Not currently employed	<5 members	1	0	0	0	0	1	1	1	0	0	4	0. less than 5	1. Improved toilet facility	2. Always	2. Always	1. yes	2. 4+	0. IFA <=90	2. Poorer	12.6	0. Non-anaemic
3. khulna	6. Dumuria	23	1. muslim	3. Secondary	0. Not currently employed	<5 members	1	1	0	0	0	1	1	1	0	0	5	1. 5 or more	1. Improved toilet facility	2. Always	2. Always	1. yes	2. 4+	0. IFA <=90	4. Richer	13.5	0. Non-anaemic
2. Patuakhali	4. Galachipa	20	1. muslim	3. Secondary	0. Not currently employed	<5 members	1	1	0	0	0	0	0	0	0	0	2	0. less than 5	1. Improved toilet facility	1. Occational	1. Occational	1. yes	1. 1-3	0. IFA <=90	2. Poorer	10.1	2. moderate/severe
2. Patuakhali	2. Patuakhali Sadar	25	1. muslim	4. Higher	0. Not currently employed	<5 members	0	0	1	0	0	0	1	0	0	0	2	0. less than 5	1. Improved toilet facility	1. Occational	2. Always	1. yes	2. 4+	0. IFA <=90	4. Richer	11.4	1. mild
4. Satkhira	9. Kalaroa	34	2. non-muslim	3. Secondary	0. Not currently employed	>= 5 members	1	0	0	0	0	0	0	0	0	0	1	0. less than 5	0. Unimproved toilet facilty	1. Occational	2. Always	1. yes	1. 1-3	0. IFA <=90	3. Middle	11.6	1. mild
3. khulna	6. Dumuria	19	2. non-muslim	3. Secondary	0. Not currently employed	>= 5 members	1	0	1	0	0	1	1	1	0	0	5	1. 5 or more	0. Unimproved toilet facilty	2. Always	2. Always	1. yes	2. 4+	0. IFA <=90	5. Richest	13.9	0. Non-anaemic
3. khulna	6. Dumuria	26	1. muslim	3. Secondary	0. Not currently employed	>= 5 members	1	0	0	0	0	0	1	0	0	0	2	0. less than 5	0. Unimproved toilet facilty	2. Always	2. Always	0. no	2. 4+	0. IFA <=90	4. Richer	10.5	2. moderate/severe
3. khulna	6. Dumuria	25	1. muslim	2. Primary	0. Not currently employed	<5 members	1	1	0	0	0	1	0	1	0	0	4	0. less than 5	0. Unimproved toilet facilty	1. Occational	2. Always	1. yes	2. 4+	0. IFA <=90	4. Richer	13.6	0. Non-anaemic
2. Patuakhali	4. Galachipa	32	1. muslim	2. Primary	0. Not currently employed	>= 5 members	0	0	0	0	0	1	1	1	0	0	3	0. less than 5	0. Unimproved toilet facilty	1. Occational	1. Occational	1. yes	2. 4+	0. IFA <=90	1. Poorest	11.7	1. mild
3. khulna	6. Dumuria	32	2. non-muslim	3. Secondary	0. Not currently employed	>= 5 members	1	0	0	0	0	1	1	0	0	0	3	0. less than 5	0. Unimproved toilet facilty	1. Occational	2. Always	1. yes	1. 1-3	0. IFA <=90	2. Poorer	11.4	1. mild
2. Patuakhali	2. Patuakhali Sadar	21	1. muslim	2. Primary	0. Not currently employed	>= 5 members	1	1	0	1	0	0	1	0	0	0	4	0. less than 5	0. Unimproved toilet facilty	2. Always	2. Always	0. no	2. 4+	0. IFA <=90	1. Poorest	9.5	2. moderate/severe
3. khulna	6. Dumuria	23	2. non-muslim	3. Secondary	0. Not currently employed	<5 members	1	1	0	0	0	0	0	1	0	0	3	0. less than 5	1. Improved toilet facility	1. Occational	2. Always	1. yes	2. 4+	0. IFA <=90	5. Richest	8.4	2. moderate/severe
4. Satkhira	8. Tala	25	1. muslim	2. Primary	0. Not currently employed	<5 members	0	0	0	0	0	0	0	1	0	0	1	0. less than 5	1. Improved toilet facility	1. Occational	2. Always	0. no	1. 1-3	0. IFA <=90	1. Poorest	7.3	2. moderate/severe
3. khulna	6. Dumuria	22	2. non-muslim	4. Higher	0. Not currently employed	>= 5 members	1	1	0	1	0	0	1	0	0	0	4	0. less than 5	0. Unimproved toilet facilty	2. Always	2. Always	0. no	2. 4+	0. IFA <=90	4. Richer	14.4	0. Non-anaemic
3. khulna	6. Dumuria	20	1. muslim	3. Secondary	0. Not currently employed	<5 members	1	0	0	0	0	0	1	0	0	0	2	0. less than 5	1. Improved toilet facility	1. Occational	1. Occational	1. yes	1. 1-3	0. IFA <=90	1. Poorest	12	0. Non-anaemic
4. Satkhira	8. Tala	28	1. muslim	3. Secondary	0. Not currently employed	>= 5 members	1	1	0	0	0	0	1	0	0	0	3	0. less than 5	1. Improved toilet facility	1. Occational	2. Always	1. yes	2. 4+	0. IFA <=90	5. Richest	11.7	1. mild
2. Patuakhali	2. Patuakhali Sadar	35	1. muslim	3. Secondary	0. Not currently employed	>= 5 members	1	1	0	1	0	1	1	0	0	0	5	1. 5 or more	0. Unimproved toilet facilty	1. Occational	2. Always	1. yes	1. 1-3	0. IFA <=90	3. Middle	11.5	1. mild
4. Satkhira	8. Tala	25	1. muslim	3. Secondary	0. Not currently employed	>= 5 members	1	0	0	1	0	1	1	1	0	0	5	1. 5 or more	0. Unimproved toilet facilty	2. Always	2. Always	1. yes	1. 1-3	0. IFA <=90	5. Richest	12.3	0. Non-anaemic
2. Patuakhali	2. Patuakhali Sadar	23	1. muslim	3. Secondary	0. Not currently employed	>= 5 members	1	1	0	1	0	1	1	0	0	0	5	1. 5 or more	0. Unimproved toilet facilty	2. Always	2. Always	1. yes	1. 1-3	0. IFA <=90	1. Poorest	11.3	1. mild
3. khulna	6. Dumuria	18	1. muslim	3. Secondary	0. Not currently employed	>= 5 members	1	0	0	0	0	1	1	1	0	0	4	0. less than 5	0. Unimproved toilet facilty	2. Always	2. Always	1. yes	1. 1-3	0. IFA <=90	2. Poorer	12.2	0. Non-anaemic
4. Satkhira	8. Tala	22	1. muslim	4. Higher	0. Not currently employed	<5 members	1	0	1	0	0	1	0	0	0	0	3	0. less than 5	1. Improved toilet facility	1. Occational	2. Always	1. yes	1. 1-3	0. IFA <=90	1. Poorest	11.9	1. mild
3. khulna	6. Dumuria	32	2. non-muslim	3. Secondary	0. Not currently employed	>= 5 members	1	0	0	1	0	0	1	0	1	0	4	0. less than 5	1. Improved toilet facility	2. Always	2. Always	1. yes	1. 1-3	0. IFA <=90	5. Richest	10.8	2. moderate/severe
3. khulna	6. Dumuria	20	1. muslim	2. Primary	0. Not currently employed	>= 5 members	1	0	0	1	0	0	0	1	0	0	3	0. less than 5	0. Unimproved toilet facilty	1. Occational	2. Always	0. no	2. 4+	0. IFA <=90	2. Poorer	12.2	0. Non-anaemic
3. khulna	5. Batiaghata	27	2. non-muslim	4. Higher	0. Not currently employed	>= 5 members	1	0	0	0	0	1	1	1	0	0	4	0. less than 5	0. Unimproved toilet facilty	1. Occational	2. Always	1. yes	2. 4+	0. IFA <=90	3. Middle	11.3	1. mild
2. Patuakhali	3. Rangabali	26	1. muslim	4. Higher	0. Not currently employed	<5 members	1	0	0	0	0	1	1	0	0	0	3	0. less than 5	0. Unimproved toilet facilty	2. Always	2. Always	1. yes	2. 4+	0. IFA <=90	2. Poorer	12.6	0. Non-anaemic
3. khulna	6. Dumuria	20	1. muslim	4. Higher	0. Not currently employed	>= 5 members	1	0	0	1	0	0	1	0	0	1	4	0. less than 5	1. Improved toilet facility	1. Occational	2. Always	1. yes	2. 4+	0. IFA <=90	1. Poorest	11.5	1. mild
2. Patuakhali	4. Galachipa	30	1. muslim	4. Higher	1. Currently employed	>= 5 members	1	1	0	0	0	0	0	0	0	0	2	0. less than 5	0. Unimproved toilet facilty	1. Occational	1. Occational	1. yes	1. 1-3	0. IFA <=90	5. Richest	14.3	0. Non-anaemic
3. khulna	6. Dumuria	25	1. muslim	2. Primary	0. Not currently employed	<5 members	1	0	0	1	0	1	0	1	0	0	4	0. less than 5	0. Unimproved toilet facilty	2. Always	2. Always	0. no	1. 1-3	0. IFA <=90	2. Poorer	13.4	0. Non-anaemic
2. Patuakhali	3. Rangabali	22	1. muslim	3. Secondary	0. Not currently employed	<5 members	1	1	0	0	0	0	0	1	0	0	3	0. less than 5	0. Unimproved toilet facilty	2. Always	2. Always	1. yes	1. 1-3	0. IFA <=90	2. Poorer	12.9	0. Non-anaemic
4. Satkhira	8. Tala	24	1. muslim	3. Secondary	0. Not currently employed	>= 5 members	1	0	0	0	0	1	1	0	0	0	3	0. less than 5	1. Improved toilet facility	2. Always	2. Always	1. yes	1. 1-3	0. IFA <=90	2. Poorer	13.6	0. Non-anaemic
3. khulna	6. Dumuria	18	1. muslim	2. Primary	0. Not currently employed	>= 5 members	1	0	0	0	0	0	1	0	0	0	2	0. less than 5	0. Unimproved toilet facilty	1. Occational	2. Always	1. yes	1. 1-3	0. IFA <=90	2. Poorer	11.8	1. mild
2. Patuakhali	4. Galachipa	15	1. muslim	2. Primary	0. Not currently employed	<5 members	1	0	0	1	0	1	0	1	0	0	4	0. less than 5	0. Unimproved toilet facilty	1. Occational	2. Always	0. no	1. 1-3	0. IFA <=90	3. Middle	10.6	2. moderate/severe
2. Patuakhali	2. Patuakhali Sadar	35	1. muslim	2. Primary	1. Currently employed	<5 members	1	0	0	0	0	0	1	0	0	0	2	0. less than 5	1. Improved toilet facility	2. Always	2. Always	1. yes	2. 4+	0. IFA <=90	2. Poorer	12.5	0. Non-anaemic
4. Satkhira	8. Tala	28	1. muslim	3. Secondary	0. Not currently employed	>= 5 members	1	1	0	0	0	0	0	0	0	0	2	0. less than 5	1. Improved toilet facility	2. Always	2. Always	1. yes	2. 4+	0. IFA <=90	2. Poorer	13.2	0. Non-anaemic
3. khulna	6. Dumuria	23	1. muslim	3. Secondary	0. Not currently employed	<5 members	1	0	0	0	0	0	0	0	0	0	1	0. less than 5	1. Improved toilet facility	2. Always	2. Always	0. no	2. 4+	0. IFA <=90	1. Poorest	13.1	0. Non-anaemic
3. khulna	6. Dumuria	33	2. non-muslim	3. Secondary	0. Not currently employed	<5 members	1	0	0	0	0	0	0	1	0	0	2	0. less than 5	0. Unimproved toilet facilty	1. Occational	2. Always	1. yes	1. 1-3	0. IFA <=90	2. Poorer	11.2	1. mild
4. Satkhira	8. Tala	25	1. muslim	3. Secondary	0. Not currently employed	<5 members	1	1	0	0	0	0	0	0	0	0	2	0. less than 5	0. Unimproved toilet facilty	1. Occational	1. Occational	1. yes	1. 1-3	0. IFA <=90	2. Poorer	13.1	0. Non-anaemic
2. Patuakhali	3. Rangabali	18	1. muslim	3. Secondary	0. Not currently employed	>= 5 members	1	1	0	0	0	0	0	0	0	0	2	0. less than 5	0. Unimproved toilet facilty	1. Occational	1. Occational	1. yes	1. 1-3	0. IFA <=90	1. Poorest	11.5	1. mild
2. Patuakhali	2. Patuakhali Sadar	26	1. muslim	2. Primary	0. Not currently employed	>= 5 members	0	1	0	0	0	1	1	0	0	0	3	0. less than 5	0. Unimproved toilet facilty	2. Always	2. Always	0. no	1. 1-3	0. IFA <=90	2. Poorer	10.7	2. moderate/severe
2. Patuakhali	2. Patuakhali Sadar	25	1. muslim	3. Secondary	0. Not currently employed	>= 5 members	1	1	0	1	0	0	1	1	0	0	5	1. 5 or more	1. Improved toilet facility	2. Always	2. Always	1. yes	2. 4+	0. IFA <=90	4. Richer	12.6	0. Non-anaemic
2. Patuakhali	2. Patuakhali Sadar	32	1. muslim	2. Primary	1. Currently employed	>= 5 members	1	1	0	0	0	1	1	0	0	0	4	0. less than 5	1. Improved toilet facility	2. Always	2. Always	1. yes	1. 1-3	0. IFA <=90	2. Poorer	11.7	1. mild
2. Patuakhali	2. Patuakhali Sadar	20	1. muslim	4. Higher	1. Currently employed	>= 5 members	1	0	0	0	0	0	0	0	0	0	1	0. less than 5	0. Unimproved toilet facilty	1. Occational	1. Occational	1. yes	1. 1-3	0. IFA <=90	5. Richest	11.2	1. mild
2. Patuakhali	4. Galachipa	40	1. muslim	2. Primary	1. Currently employed	>= 5 members	1	1	0	0	0	0	1	0	0	0	3	0. less than 5	1. Improved toilet facility	2. Always	2. Always	1. yes	1. 1-3	0. IFA <=90	1. Poorest	14.3	0. Non-anaemic
3. khulna	6. Dumuria	24	1. muslim	3. Secondary	0. Not currently employed	>= 5 members	1	0	0	0	0	0	1	0	0	0	2	0. less than 5	0. Unimproved toilet facilty	1. Occational	2. Always	1. yes	2. 4+	0. IFA <=90	4. Richer	13.4	0. Non-anaemic
4. Satkhira	8. Tala	38	1. muslim	3. Secondary	1. Currently employed	>= 5 members	1	0	0	0	0	1	0	1	0	0	3	0. less than 5	1. Improved toilet facility	2. Always	2. Always	1. yes	1. 1-3	0. IFA <=90	4. Richer	12.1	0. Non-anaemic
2. Patuakhali	4. Galachipa	20	1. muslim	3. Secondary	0. Not currently employed	>= 5 members	1	0	0	0	0	1	0	0	0	0	2	0. less than 5	0. Unimproved toilet facilty	2. Always	2. Always	1. yes	1. 1-3	0. IFA <=90	3. Middle	11.2	1. mild
2. Patuakhali	4. Galachipa	25	1. muslim	2. Primary	0. Not currently employed	<5 members	1	0	0	0	0	0	1	0	0	0	2	0. less than 5	0. Unimproved toilet facilty	1. Occational	2. Always	1. yes	1. 1-3	0. IFA <=90	2. Poorer	13	0. Non-anaemic
3. khulna	5. Batiaghata	21	2. non-muslim	4. Higher	0. Not currently employed	>= 5 members	1	1	0	0	0	0	0	0	0	0	2	0. less than 5	1. Improved toilet facility	2. Always	2. Always	1. yes	2. 4+	0. IFA <=90	2. Poorer	12.8	0. Non-anaemic
2. Patuakhali	2. Patuakhali Sadar	27	1. muslim	3. Secondary	1. Currently employed	<5 members	1	0	0	1	0	1	0	0	0	0	3	0. less than 5	0. Unimproved toilet facilty	1. Occational	2. Always	1. yes	1. 1-3	0. IFA <=90	3. Middle	11.4	1. mild
2. Patuakhali	4. Galachipa	18	1. muslim	3. Secondary	0. Not currently employed	>= 5 members	1	0	0	0	0	0	1	1	0	0	3	0. less than 5	0. Unimproved toilet facilty	2. Always	2. Always	1. yes	2. 4+	0. IFA <=90	4. Richer	12.6	0. Non-anaemic
3. khulna	6. Dumuria	27	1. muslim	3. Secondary	0. Not currently employed	>= 5 members	1	0	0	0	0	0	0	0	0	0	1	0. less than 5	0. Unimproved toilet facilty	1. Occational	2. Always	1. yes	2. 4+	0. IFA <=90	3. Middle	9.7	2. moderate/severe
3. khulna	6. Dumuria	19	1. muslim	4. Higher	0. Not currently employed	<5 members	0	0	0	0	0	1	1	1	0	0	3	0. less than 5	1. Improved toilet facility	2. Always	2. Always	1. yes	1. 1-3	0. IFA <=90	1. Poorest	12.9	0. Non-anaemic
2. Patuakhali	3. Rangabali	25	1. muslim	2. Primary	0. Not currently employed	>= 5 members	1	1	0	0	0	0	0	1	0	0	3	0. less than 5	0. Unimproved toilet facilty	2. Always	2. Always	1. yes	1. 1-3	0. IFA <=90	1. Poorest	14.4	0. Non-anaemic
3. khulna	6. Dumuria	21	1. muslim	3. Secondary	0. Not currently employed	>= 5 members	1	1	0	0	0	1	1	1	1	0	6	1. 5 or more	1. Improved toilet facility	1. Occational	2. Always	1. yes	2. 4+	0. IFA <=90	5. Richest	12.5	0. Non-anaemic
4. Satkhira	8. Tala	30	1. muslim	3. Secondary	0. Not currently employed	>= 5 members	1	0	0	0	0	0	1	0	0	0	2	0. less than 5	0. Unimproved toilet facilty	1. Occational	2. Always	1. yes	2. 4+	0. IFA <=90	3. Middle	12	0. Non-anaemic
3. khulna	6. Dumuria	20	2. non-muslim	3. Secondary	1. Currently employed	>= 5 members	1	0	1	0	0	1	1	1	1	0	6	1. 5 or more	1. Improved toilet facility	2. Always	2. Always	1. yes	2. 4+	0. IFA <=90	4. Richer	13.2	0. Non-anaemic
3. khulna	6. Dumuria	20	2. non-muslim	3. Secondary	0. Not currently employed	>= 5 members	1	0	0	1	0	0	1	0	0	0	3	0. less than 5	1. Improved toilet facility	1. Occational	2. Always	1. yes	2. 4+	0. IFA <=90	3. Middle	12.6	0. Non-anaemic
2. Patuakhali	2. Patuakhali Sadar	35	1. muslim	2. Primary	0. Not currently employed	>= 5 members	1	1	0	0	0	1	1	0	0	0	4	0. less than 5	0. Unimproved toilet facilty	2. Always	2. Always	0. no	1. 1-3	0. IFA <=90	2. Poorer	12.5	0. Non-anaemic
2. Patuakhali	2. Patuakhali Sadar	41	1. muslim	2. Primary	0. Not currently employed	>= 5 members	1	1	0	0	0	0	0	1	0	0	3	0. less than 5	1. Improved toilet facility	2. Always	2. Always	1. yes	1. 1-3	0. IFA <=90	4. Richer	11.4	1. mild
3. khulna	6. Dumuria	22	2. non-muslim	4. Higher	0. Not currently employed	>= 5 members	1	0	0	1	0	0	0	1	0	0	3	0. less than 5	1. Improved toilet facility	2. Always	2. Always	1. yes	2. 4+	0. IFA <=90	5. Richest	11.7	1. mild
3. khulna	6. Dumuria	36	2. non-muslim	3. Secondary	0. Not currently employed	<5 members	1	1	0	1	0	0	0	1	0	0	4	0. less than 5	0. Unimproved toilet facilty	1. Occational	2. Always	0. no	1. 1-3	0. IFA <=90	1. Poorest	10.2	2. moderate/severe
3. khulna	6. Dumuria	23	1. muslim	4. Higher	1. Currently employed	>= 5 members	0	1	0	0	1	1	1	0	0	0	4	0. less than 5	1. Improved toilet facility	2. Always	2. Always	1. yes	2. 4+	0. IFA <=90	5. Richest	13.1	0. Non-anaemic
2. Patuakhali	4. Galachipa	19	1. muslim	4. Higher	0. Not currently employed	>= 5 members	1	1	0	1	0	1	0	1	0	0	5	1. 5 or more	1. Improved toilet facility	2. Always	2. Always	1. yes	2. 4+	0. IFA <=90	3. Middle	12.8	0. Non-anaemic
2. Patuakhali	4. Galachipa	28	1. muslim	3. Secondary	0. Not currently employed	>= 5 members	0	1	0	0	1	1	1	1	0	0	5	1. 5 or more	1. Improved toilet facility	1. Occational	2. Always	1. yes	1. 1-3	0. IFA <=90	2. Poorer	12.7	0. Non-anaemic
2. Patuakhali	4. Galachipa	25	1. muslim	4. Higher	0. Not currently employed	>= 5 members	1	0	0	0	0	1	0	1	1	0	4	0. less than 5	0. Unimproved toilet facilty	1. Occational	2. Always	1. yes	1. 1-3	0. IFA <=90	5. Richest	10.8	2. moderate/severe
2. Patuakhali	4. Galachipa	20	1. muslim	3. Secondary	1. Currently employed	<5 members	0	0	0	0	0	1	0	0	0	0	1	0. less than 5	1. Improved toilet facility	2. Always	2. Always	1. yes	1. 1-3	0. IFA <=90	1. Poorest	14.1	0. Non-anaemic
4. Satkhira	7. Satkhira Sadar	35	1. muslim	2. Primary	0. Not currently employed	<5 members	1	0	0	1	0	0	0	1	0	0	3	0. less than 5	1. Improved toilet facility	1. Occational	2. Always	1. yes	1. 1-3	0. IFA <=90	5. Richest	11.2	1. mild
4. Satkhira	8. Tala	17	1. muslim	3. Secondary	0. Not currently employed	>= 5 members	1	0	0	1	1	1	1	0	0	0	5	1. 5 or more	1. Improved toilet facility	1. Occational	2. Always	1. yes	2. 4+	0. IFA <=90	4. Richer	12.3	0. Non-anaemic
2. Patuakhali	2. Patuakhali Sadar	33	1. muslim	3. Secondary	0. Not currently employed	<5 members	1	1	0	0	0	0	1	1	0	0	4	0. less than 5	0. Unimproved toilet facilty	1. Occational	2. Always	1. yes	2. 4+	0. IFA <=90	3. Middle	13.2	0. Non-anaemic
2. Patuakhali	3. Rangabali	19	1. muslim	3. Secondary	0. Not currently employed	>= 5 members	1	1	0	0	0	0	1	0	0	0	3	0. less than 5	0. Unimproved toilet facilty	2. Always	1. Occational	0. no	2. 4+	0. IFA <=90	1. Poorest	12.3	0. Non-anaemic
4. Satkhira	8. Tala	27	1. muslim	3. Secondary	0. Not currently employed	>= 5 members	1	1	0	0	0	1	1	0	0	0	4	0. less than 5	0. Unimproved toilet facilty	2. Always	2. Always	1. yes	2. 4+	0. IFA <=90	1. Poorest	7	2. moderate/severe
2. Patuakhali	2. Patuakhali Sadar	25	1. muslim	2. Primary	0. Not currently employed	>= 5 members	1	1	0	0	0	0	1	1	0	0	4	0. less than 5	1. Improved toilet facility	1. Occational	1. Occational	0. no	1. 1-3	0. IFA <=90	4. Richer	10.3	2. moderate/severe
2. Patuakhali	3. Rangabali	35	1. muslim	2. Primary	0. Not currently employed	<5 members	1	0	0	0	0	1	1	0	0	0	3	0. less than 5	1. Improved toilet facility	2. Always	2. Always	1. yes	1. 1-3	0. IFA <=90	1. Poorest	12.7	0. Non-anaemic
4. Satkhira	8. Tala	19	1. muslim	3. Secondary	0. Not currently employed	>= 5 members	1	0	0	0	0	1	1	0	0	0	3	0. less than 5	1. Improved toilet facility	1. Occational	2. Always	1. yes	1. 1-3	0. IFA <=90	1. Poorest	12.3	0. Non-anaemic
4. Satkhira	8. Tala	32	1. muslim	2. Primary	0. Not currently employed	<5 members	1	0	0	1	0	1	1	0	1	0	5	1. 5 or more	0. Unimproved toilet facilty	1. Occational	2. Always	0. no	2. 4+	0. IFA <=90	1. Poorest	14.5	0. Non-anaemic
4. Satkhira	9. Kalaroa	32	1. muslim	3. Secondary	0. Not currently employed	<5 members	0	0	0	1	0	1	1	1	0	0	4	0. less than 5	1. Improved toilet facility	2. Always	2. Always	1. yes	2. 4+	0. IFA <=90	3. Middle	14.1	0. Non-anaemic
4. Satkhira	8. Tala	23	1. muslim	4. Higher	0. Not currently employed	>= 5 members	1	0	1	0	0	0	0	1	0	0	3	0. less than 5	0. Unimproved toilet facilty	1. Occational	2. Always	1. yes	1. 1-3	0. IFA <=90	4. Richer	10.9	2. moderate/severe
2. Patuakhali	3. Rangabali	20	1. muslim	3. Secondary	0. Not currently employed	<5 members	1	0	0	1	0	1	1	0	0	0	4	0. less than 5	0. Unimproved toilet facilty	1. Occational	2. Always	1. yes	1. 1-3	0. IFA <=90	1. Poorest	13.3	0. Non-anaemic
4. Satkhira	9. Kalaroa	28	2. non-muslim	4. Higher	0. Not currently employed	>= 5 members	1	0	0	0	0	0	1	1	0	0	3	0. less than 5	1. Improved toilet facility	2. Always	2. Always	1. yes	2. 4+	0. IFA <=90	5. Richest	12.4	0. Non-anaemic
2. Patuakhali	2. Patuakhali Sadar	24	1. muslim	4. Higher	1. Currently employed	>= 5 members	1	0	0	0	0	1	0	0	0	0	2	0. less than 5	0. Unimproved toilet facilty	2. Always	2. Always	1. yes	2. 4+	0. IFA <=90	4. Richer	12.3	0. Non-anaemic
3. khulna	6. Dumuria	20	1. muslim	3. Secondary	0. Not currently employed	<5 members	1	0	0	0	0	1	0	0	1	0	3	0. less than 5	1. Improved toilet facility	1. Occational	2. Always	1. yes	1. 1-3	0. IFA <=90	2. Poorer	9.2	2. moderate/severe
2. Patuakhali	4. Galachipa	30	1. muslim	3. Secondary	0. Not currently employed	>= 5 members	1	1	0	0	0	1	0	0	0	0	3	0. less than 5	0. Unimproved toilet facilty	2. Always	2. Always	0. no	1. 1-3	0. IFA <=90	2. Poorer	10	2. moderate/severe
4. Satkhira	9. Kalaroa	18	2. non-muslim	3. Secondary	0. Not currently employed	>= 5 members	1	0	0	1	0	0	0	0	0	0	2	0. less than 5	0. Unimproved toilet facilty	2. Always	2. Always	1. yes	2. 4+	0. IFA <=90	3. Middle	10.2	2. moderate/severe
2. Patuakhali	2. Patuakhali Sadar	30	1. muslim	3. Secondary	1. Currently employed	>= 5 members	1	0	0	1	0	1	1	0	0	0	4	0. less than 5	1. Improved toilet facility	2. Always	2. Always	1. yes	2. 4+	0. IFA <=90	2. Poorer	11	1. mild
4. Satkhira	8. Tala	30	1. muslim	3. Secondary	0. Not currently employed	<5 members	1	0	0	1	0	0	1	0	0	0	3	0. less than 5	1. Improved toilet facility	2. Always	2. Always	0. no	2. 4+	0. IFA <=90	1. Poorest	13.3	0. Non-anaemic
3. khulna	6. Dumuria	26	1. muslim	4. Higher	0. Not currently employed	>= 5 members	1	0	1	0	0	0	0	0	0	0	2	0. less than 5	0. Unimproved toilet facilty	2. Always	2. Always	1. yes	1. 1-3	0. IFA <=90	1. Poorest	10.8	2. moderate/severe
4. Satkhira	8. Tala	18	1. muslim	3. Secondary	0. Not currently employed	>= 5 members	1	0	0	1	0	1	1	0	0	0	4	0. less than 5	0. Unimproved toilet facilty	2. Always	2. Always	1. yes	1. 1-3	0. IFA <=90	4. Richer	8.2	2. moderate/severe
3. khulna	6. Dumuria	22	1. muslim	4. Higher	0. Not currently employed	>= 5 members	1	0	0	0	0	1	1	1	0	0	4	0. less than 5	0. Unimproved toilet facilty	2. Always	2. Always	1. yes	1. 1-3	0. IFA <=90	5. Richest	13.6	0. Non-anaemic
3. khulna	6. Dumuria	28	1. muslim	3. Secondary	0. Not currently employed	>= 5 members	1	0	0	0	0	0	1	0	0	0	2	0. less than 5	1. Improved toilet facility	1. Occational	2. Always	1. yes	1. 1-3	0. IFA <=90	5. Richest	11.5	1. mild
3. khulna	6. Dumuria	18	1. muslim	3. Secondary	0. Not currently employed	<5 members	1	0	0	0	0	1	0	0	0	0	2	0. less than 5	0. Unimproved toilet facilty	1. Occational	2. Always	0. no	2. 4+	0. IFA <=90	3. Middle	12.6	0. Non-anaemic
2. Patuakhali	3. Rangabali	38	1. muslim	2. Primary	0. Not currently employed	>= 5 members	0	0	0	0	0	0	1	1	0	0	2	0. less than 5	1. Improved toilet facility	2. Always	2. Always	1. yes	1. 1-3	0. IFA <=90	3. Middle	11.4	1. mild
2. Patuakhali	3. Rangabali	35	1. muslim	2. Primary	0. Not currently employed	<5 members	1	1	0	0	0	1	1	0	0	0	4	0. less than 5	1. Improved toilet facility	2. Always	2. Always	1. yes	1. 1-3	0. IFA <=90	3. Middle	11.3	1. mild
4. Satkhira	9. Kalaroa	35	1. muslim	4. Higher	0. Not currently employed	<5 members	0	1	0	0	0	0	1	1	0	0	3	0. less than 5	0. Unimproved toilet facilty	1. Occational	2. Always	1. yes	2. 4+	0. IFA <=90	5. Richest	12.3	0. Non-anaemic
2. Patuakhali	2. Patuakhali Sadar	19	1. muslim	3. Secondary	0. Not currently employed	>= 5 members	1	1	0	0	0	1	0	1	0	0	4	0. less than 5	1. Improved toilet facility	2. Always	2. Always	1. yes	1. 1-3	0. IFA <=90	5. Richest	11.8	1. mild
3. khulna	6. Dumuria	30	1. muslim	3. Secondary	0. Not currently employed	>= 5 members	1	0	0	1	0	1	1	1	0	0	5	1. 5 or more	0. Unimproved toilet facilty	2. Always	2. Always	0. no	1. 1-3	0. IFA <=90	5. Richest	11.1	1. mild
3. khulna	6. Dumuria	19	1. muslim	3. Secondary	0. Not currently employed	<5 members	1	1	0	0	0	0	0	1	0	0	3	0. less than 5	1. Improved toilet facility	2. Always	2. Always	1. yes	1. 1-3	0. IFA <=90	1. Poorest	12.3	0. Non-anaemic
2. Patuakhali	2. Patuakhali Sadar	16	1. muslim	2. Primary	0. Not currently employed	>= 5 members	1	1	0	0	0	1	0	1	0	0	4	0. less than 5	0. Unimproved toilet facilty	1. Occational	1. Occational	0. no	1. 1-3	0. IFA <=90	3. Middle	11.5	1. mild
3. khulna	6. Dumuria	18	2. non-muslim	3. Secondary	0. Not currently employed	>= 5 members	1	0	0	1	0	0	1	0	0	0	3	0. less than 5	1. Improved toilet facility	2. Always	2. Always	1. yes	1. 1-3	0. IFA <=90	4. Richer	11.3	1. mild
3. khulna	6. Dumuria	21	2. non-muslim	4. Higher	0. Not currently employed	<5 members	1	0	0	1	0	0	1	1	0	0	4	0. less than 5	0. Unimproved toilet facilty	1. Occational	2. Always	1. yes	2. 4+	0. IFA <=90	5. Richest	11.2	1. mild
2. Patuakhali	2. Patuakhali Sadar	23	1. muslim	3. Secondary	0. Not currently employed	>= 5 members	1	0	0	1	0	0	1	0	0	0	3	0. less than 5	1. Improved toilet facility	2. Always	2. Always	1. yes	1. 1-3	0. IFA <=90	4. Richer	12.5	0. Non-anaemic
2. Patuakhali	2. Patuakhali Sadar	22	1. muslim	3. Secondary	0. Not currently employed	>= 5 members	1	0	0	0	0	0	0	1	0	0	2	0. less than 5	1. Improved toilet facility	2. Always	2. Always	1. yes	1. 1-3	0. IFA <=90	2. Poorer	12.1	0. Non-anaemic
2. Patuakhali	3. Rangabali	21	1. muslim	4. Higher	0. Not currently employed	>= 5 members	1	0	0	0	0	0	0	0	0	0	1	0. less than 5	1. Improved toilet facility	1. Occational	2. Always	0. no	1. 1-3	0. IFA <=90	4. Richer	11.9	1. mild
3. khulna	6. Dumuria	17	2. non-muslim	3. Secondary	0. Not currently employed	>= 5 members	1	0	0	0	0	0	1	1	0	0	3	0. less than 5	0. Unimproved toilet facilty	1. Occational	2. Always	1. yes	1. 1-3	0. IFA <=90	3. Middle	11.8	1. mild
2. Patuakhali	2. Patuakhali Sadar	36	1. muslim	2. Primary	0. Not currently employed	>= 5 members	1	0	0	0	0	0	0	0	0	0	1	0. less than 5	1. Improved toilet facility	2. Always	2. Always	0. no	1. 1-3	0. IFA <=90	2. Poorer	8.2	2. moderate/severe
3. khulna	6. Dumuria	20	1. muslim	4. Higher	0. Not currently employed	>= 5 members	1	0	0	1	0	1	1	1	0	1	6	1. 5 or more	1. Improved toilet facility	2. Always	2. Always	1. yes	1. 1-3	0. IFA <=90	2. Poorer	13.1	0. Non-anaemic
3. khulna	6. Dumuria	20	1. muslim	3. Secondary	0. Not currently employed	>= 5 members	1	0	1	0	0	1	0	0	1	0	4	0. less than 5	1. Improved toilet facility	2. Always	2. Always	1. yes	1. 1-3	0. IFA <=90	3. Middle	12.8	0. Non-anaemic
2. Patuakhali	4. Galachipa	38	1. muslim	4. Higher	0. Not currently employed	<5 members	1	1	0	0	0	0	1	0	0	0	3	0. less than 5	0. Unimproved toilet facilty	2. Always	2. Always	0. no	1. 1-3	0. IFA <=90	2. Poorer	10.3	2. moderate/severe
4. Satkhira	8. Tala	18	1. muslim	3. Secondary	0. Not currently employed	>= 5 members	1	0	0	0	0	0	0	0	0	0	1	0. less than 5	0. Unimproved toilet facilty	1. Occational	2. Always	1. yes	1. 1-3	0. IFA <=90	3. Middle	11.3	1. mild
2. Patuakhali	4. Galachipa	35	1. muslim	2. Primary	0. Not currently employed	>= 5 members	0	0	0	0	0	0	0	1	0	0	1	0. less than 5	0. Unimproved toilet facilty	1. Occational	2. Always	0. no	2. 4+	0. IFA <=90	1. Poorest	10.3	2. moderate/severe
4. Satkhira	9. Kalaroa	31	2. non-muslim	3. Secondary	0. Not currently employed	>= 5 members	1	0	0	1	0	1	0	0	0	0	3	0. less than 5	0. Unimproved toilet facilty	2. Always	2. Always	1. yes	1. 1-3	0. IFA <=90	3. Middle	10.9	2. moderate/severe
4. Satkhira	7. Satkhira Sadar	28	1. muslim	3. Secondary	0. Not currently employed	>= 5 members	1	0	0	0	0	1	0	1	0	0	3	0. less than 5	0. Unimproved toilet facilty	1. Occational	2. Always	1. yes	2. 4+	0. IFA <=90	5. Richest	13.7	0. Non-anaemic
4. Satkhira	7. Satkhira Sadar	36	1. muslim	3. Secondary	0. Not currently employed	<5 members	1	0	0	1	0	0	0	0	0	0	2	0. less than 5	1. Improved toilet facility	1. Occational	2. Always	1. yes	2. 4+	0. IFA <=90	5. Richest	13.1	0. Non-anaemic
3. khulna	6. Dumuria	26	2. non-muslim	4. Higher	0. Not currently employed	>= 5 members	1	0	0	0	0	1	1	0	0	0	3	0. less than 5	1. Improved toilet facility	1. Occational	2. Always	1. yes	2. 4+	0. IFA <=90	5. Richest	11.5	1. mild
3. khulna	6. Dumuria	25	2. non-muslim	4. Higher	0. Not currently employed	<5 members	1	0	0	0	0	0	1	0	0	0	2	0. less than 5	1. Improved toilet facility	2. Always	2. Always	1. yes	2. 4+	0. IFA <=90	4. Richer	11.9	1. mild
3. khulna	6. Dumuria	21	2. non-muslim	3. Secondary	0. Not currently employed	<5 members	1	0	0	0	0	1	0	1	0	0	3	0. less than 5	1. Improved toilet facility	1. Occational	2. Always	1. yes	1. 1-3	0. IFA <=90	5. Richest	10.2	2. moderate/severe
2. Patuakhali	4. Galachipa	24	1. muslim	2. Primary	0. Not currently employed	>= 5 members	1	0	0	1	0	0	1	0	0	0	3	0. less than 5	1. Improved toilet facility	2. Always	2. Always	1. yes	1. 1-3	0. IFA <=90	1. Poorest	10.3	2. moderate/severe
3. khulna	6. Dumuria	26	2. non-muslim	4. Higher	1. Currently employed	<5 members	1	0	0	0	0	0	1	0	0	0	2	0. less than 5	0. Unimproved toilet facilty	2. Always	1. Occational	1. yes	2. 4+	0. IFA <=90	4. Richer	9.9	2. moderate/severe
3. khulna	6. Dumuria	18	2. non-muslim	3. Secondary	0. Not currently employed	>= 5 members	1	0	0	0	0	0	1	1	0	0	3	0. less than 5	0. Unimproved toilet facilty	2. Always	2. Always	0. no	2. 4+	0. IFA <=90	3. Middle	11.5	1. mild
3. khulna	6. Dumuria	17	2. non-muslim	3. Secondary	0. Not currently employed	>= 5 members	1	0	0	0	0	0	1	1	0	0	3	0. less than 5	0. Unimproved toilet facilty	1. Occational	1. Occational	1. yes	2. 4+	0. IFA <=90	3. Middle	11.9	1. mild
2. Patuakhali	2. Patuakhali Sadar	24	1. muslim	3. Secondary	0. Not currently employed	>= 5 members	1	1	0	0	0	1	1	1	0	0	5	1. 5 or more	1. Improved toilet facility	2. Always	2. Always	1. yes	1. 1-3	0. IFA <=90	4. Richer	10	2. moderate/severe
2. Patuakhali	2. Patuakhali Sadar	19	1. muslim	3. Secondary	0. Not currently employed	<5 members	1	1	0	0	0	0	1	0	0	1	4	0. less than 5	0. Unimproved toilet facilty	2. Always	2. Always	1. yes	2. 4+	0. IFA <=90	3. Middle	10.7	2. moderate/severe
3. khulna	6. Dumuria	28	2. non-muslim	4. Higher	0. Not currently employed	>= 5 members	0	0	0	1	0	0	0	1	0	0	2	0. less than 5	0. Unimproved toilet facilty	1. Occational	2. Always	0. no	1. 1-3	0. IFA <=90	3. Middle	10.2	2. moderate/severe
2. Patuakhali	4. Galachipa	30	1. muslim	2. Primary	0. Not currently employed	<5 members	1	0	0	0	0	0	0	0	0	0	1	0. less than 5	0. Unimproved toilet facilty	1. Occational	2. Always	0. no	1. 1-3	0. IFA <=90	1. Poorest	10	2. moderate/severe
2. Patuakhali	4. Galachipa	25	1. muslim	2. Primary	0. Not currently employed	<5 members	1	1	0	0	0	1	0	0	0	0	3	0. less than 5	1. Improved toilet facility	1. Occational	2. Always	1. yes	1. 1-3	0. IFA <=90	2. Poorer	11.3	1. mild
3. khulna	5. Batiaghata	21	2. non-muslim	4. Higher	0. Not currently employed	>= 5 members	0	0	0	1	1	0	1	1	0	0	4	0. less than 5	1. Improved toilet facility	2. Always	2. Always	1. yes	2. 4+	0. IFA <=90	2. Poorer	10.7	2. moderate/severe
3. khulna	5. Batiaghata	32	2. non-muslim	4. Higher	1. Currently employed	>= 5 members	1	0	0	0	0	1	1	0	1	0	4	0. less than 5	1. Improved toilet facility	2. Always	2. Always	1. yes	1. 1-3	0. IFA <=90	4. Richer	11.8	1. mild
2. Patuakhali	2. Patuakhali Sadar	19	1. muslim	2. Primary	0. Not currently employed	>= 5 members	1	0	0	0	0	0	1	0	0	0	2	0. less than 5	1. Improved toilet facility	1. Occational	1. Occational	1. yes	1. 1-3	0. IFA <=90	1. Poorest	10.6	2. moderate/severe
3. khulna	6. Dumuria	18	1. muslim	3. Secondary	0. Not currently employed	>= 5 members	1	0	1	0	0	1	1	1	0	0	5	1. 5 or more	1. Improved toilet facility	1. Occational	2. Always	1. yes	2. 4+	0. IFA <=90	4. Richer	9.9	2. moderate/severe
4. Satkhira	7. Satkhira Sadar	21	1. muslim	3. Secondary	0. Not currently employed	>= 5 members	1	0	0	0	0	0	0	0	0	0	1	0. less than 5	0. Unimproved toilet facilty	2. Always	2. Always	1. yes	2. 4+	0. IFA <=90	3. Middle	11.5	1. mild
4. Satkhira	8. Tala	16	1. muslim	3. Secondary	0. Not currently employed	>= 5 members	1	1	1	1	1	0	0	0	1	1	7	1. 5 or more	1. Improved toilet facility	2. Always	2. Always	1. yes	1. 1-3	0. IFA <=90	4. Richer	11.8	1. mild
3. khulna	6. Dumuria	24	2. non-muslim	3. Secondary	0. Not currently employed	>= 5 members	1	0	0	0	0	0	1	1	0	0	3	0. less than 5	1. Improved toilet facility	2. Always	2. Always	1. yes	1. 1-3	0. IFA <=90	4. Richer	11	1. mild
2. Patuakhali	2. Patuakhali Sadar	26	1. muslim	3. Secondary	0. Not currently employed	>= 5 members	0	1	0	1	0	0	0	1	0	0	3	0. less than 5	1. Improved toilet facility	2. Always	2. Always	1. yes	1. 1-3	0. IFA <=90	5. Richest	9.8	2. moderate/severe
3. khulna	5. Batiaghata	19	2. non-muslim	4. Higher	0. Not currently employed	>= 5 members	1	0	0	1	0	0	0	1	1	0	4	0. less than 5	1. Improved toilet facility	2. Always	2. Always	1. yes	2. 4+	0. IFA <=90	4. Richer	11.5	1. mild
4. Satkhira	8. Tala	25	1. muslim	3. Secondary	0. Not currently employed	<5 members	1	1	0	1	0	0	0	0	0	0	3	0. less than 5	0. Unimproved toilet facilty	2. Always	2. Always	1. yes	1. 1-3	0. IFA <=90	4. Richer	10.7	2. moderate/severe
3. khulna	5. Batiaghata	20	2. non-muslim	3. Secondary	0. Not currently employed	>= 5 members	0	0	0	1	0	0	0	1	0	0	2	0. less than 5	0. Unimproved toilet facilty	2. Always	2. Always	1. yes	2. 4+	0. IFA <=90	2. Poorer	11.8	1. mild
3. khulna	5. Batiaghata	19	2. non-muslim	3. Secondary	0. Not currently employed	>= 5 members	1	1	0	0	0	1	1	0	0	0	4	0. less than 5	1. Improved toilet facility	2. Always	2. Always	1. yes	2. 4+	0. IFA <=90	5. Richest	8.7	2. moderate/severe
4. Satkhira	9. Kalaroa	28	1. muslim	4. Higher	0. Not currently employed	>= 5 members	1	0	0	0	0	1	1	0	1	0	4	0. less than 5	1. Improved toilet facility	2. Always	2. Always	1. yes	2. 4+	0. IFA <=90	4. Richer	10.1	2. moderate/severe
4. Satkhira	9. Kalaroa	21	1. muslim	3. Secondary	0. Not currently employed	>= 5 members	1	1	0	0	0	1	0	0	0	0	3	0. less than 5	1. Improved toilet facility	1. Occational	2. Always	1. yes	2. 4+	0. IFA <=90	1. Poorest	11.4	1. mild
2. Patuakhali	2. Patuakhali Sadar	24	1. muslim	3. Secondary	0. Not currently employed	<5 members	1	0	0	1	0	0	1	1	0	0	4	0. less than 5	1. Improved toilet facility	2. Always	2. Always	1. yes	1. 1-3	0. IFA <=90	4. Richer	11.4	1. mild
4. Satkhira	8. Tala	21	1. muslim	4. Higher	0. Not currently employed	>= 5 members	1	0	0	0	0	1	1	1	0	0	4	0. less than 5	1. Improved toilet facility	2. Always	2. Always	1. yes	1. 1-3	0. IFA <=90	4. Richer	10.2	2. moderate/severe
2. Patuakhali	4. Galachipa	23	1. muslim	2. Primary	0. Not currently employed	>= 5 members	1	1	0	0	0	1	0	0	0	0	3	0. less than 5	1. Improved toilet facility	2. Always	2. Always	0. no	1. 1-3	0. IFA <=90	1. Poorest	11.5	1. mild
3. khulna	6. Dumuria	20	1. muslim	3. Secondary	0. Not currently employed	<5 members	1	1	0	0	0	1	1	1	0	0	5	1. 5 or more	0. Unimproved toilet facilty	1. Occational	2. Always	1. yes	1. 1-3	1. IFA >90	1. Poorest	12.6	0. Non-anaemic
3. khulna	6. Dumuria	37	1. muslim	4. Higher	0. Not currently employed	>= 5 members	1	0	0	0	0	0	0	0	0	0	1	0. less than 5	0. Unimproved toilet facilty	2. Always	2. Always	1. yes	2. 4+	1. IFA >90	5. Richest	14	0. Non-anaemic
2. Patuakhali	2. Patuakhali Sadar	30	1. muslim	4. Higher	0. Not currently employed	>= 5 members	1	1	0	0	0	0	1	0	0	0	3	0. less than 5	0. Unimproved toilet facilty	2. Always	2. Always	1. yes	2. 4+	1. IFA >90	4. Richer	11.5	1. mild
2. Patuakhali	3. Rangabali	15	1. muslim	3. Secondary	0. Not currently employed	>= 5 members	1	0	0	0	0	1	0	1	0	0	3	0. less than 5	1. Improved toilet facility	1. Occational	1. Occational	1. yes	2. 4+	1. IFA >90	3. Middle	12.5	0. Non-anaemic
3. khulna	6. Dumuria	22	1. muslim	3. Secondary	0. Not currently employed	>= 5 members	1	1	0	0	0	1	1	1	0	0	5	1. 5 or more	1. Improved toilet facility	2. Always	2. Always	1. yes	2. 4+	1. IFA >90	2. Poorer	12.2	0. Non-anaemic
4. Satkhira	9. Kalaroa	21	2. non-muslim	3. Secondary	0. Not currently employed	<5 members	1	1	0	0	0	0	0	0	0	0	2	0. less than 5	1. Improved toilet facility	1. Occational	2. Always	1. yes	1. 1-3	1. IFA >90	1. Poorest	11.9	1. mild
4. Satkhira	8. Tala	28	1. muslim	3. Secondary	0. Not currently employed	>= 5 members	0	1	0	0	0	0	0	0	0	0	1	0. less than 5	1. Improved toilet facility	1. Occational	2. Always	1. yes	1. 1-3	1. IFA >90	3. Middle	10.7	2. moderate/severe
3. khulna	6. Dumuria	25	1. muslim	2. Primary	0. Not currently employed	>= 5 members	1	0	0	0	0	1	1	1	0	0	4	0. less than 5	1. Improved toilet facility	1. Occational	2. Always	0. no	1. 1-3	1. IFA >90	3. Middle	12.5	0. Non-anaemic
3. khulna	6. Dumuria	22	1. muslim	3. Secondary	0. Not currently employed	>= 5 members	1	0	0	1	0	1	0	1	0	0	4	0. less than 5	0. Unimproved toilet facilty	1. Occational	2. Always	0. no	1. 1-3	1. IFA >90	2. Poorer	12.3	0. Non-anaemic
3. khulna	6. Dumuria	24	2. non-muslim	3. Secondary	0. Not currently employed	>= 5 members	1	0	0	0	0	1	1	0	0	0	3	0. less than 5	1. Improved toilet facility	1. Occational	2. Always	1. yes	1. 1-3	1. IFA >90	1. Poorest	12.2	0. Non-anaemic
4. Satkhira	8. Tala	26	1. muslim	3. Secondary	0. Not currently employed	>= 5 members	1	0	0	0	0	0	0	0	0	0	1	0. less than 5	1. Improved toilet facility	1. Occational	2. Always	1. yes	1. 1-3	1. IFA >90	5. Richest	14.3	0. Non-anaemic
2. Patuakhali	2. Patuakhali Sadar	20	1. muslim	3. Secondary	0. Not currently employed	>= 5 members	1	1	0	0	0	0	1	0	0	0	3	0. less than 5	0. Unimproved toilet facilty	2. Always	2. Always	1. yes	1. 1-3	1. IFA >90	2. Poorer	11.4	1. mild
2. Patuakhali	3. Rangabali	30	1. muslim	2. Primary	0. Not currently employed	>= 5 members	0	0	0	0	0	0	0	1	0	0	1	0. less than 5	0. Unimproved toilet facilty	1. Occational	2. Always	0. no	1. 1-3	1. IFA >90	1. Poorest	11.8	1. mild
3. khulna	6. Dumuria	21	1. muslim	3. Secondary	0. Not currently employed	>= 5 members	1	1	1	0	0	0	1	0	1	0	5	1. 5 or more	0. Unimproved toilet facilty	1. Occational	2. Always	1. yes	2. 4+	1. IFA >90	1. Poorest	13.3	0. Non-anaemic
2. Patuakhali	2. Patuakhali Sadar	25	1. muslim	3. Secondary	0. Not currently employed	<5 members	1	0	0	0	0	1	0	0	0	0	2	0. less than 5	1. Improved toilet facility	2. Always	2. Always	1. yes	2. 4+	1. IFA >90	3. Middle	11.4	1. mild
3. khulna	6. Dumuria	26	2. non-muslim	4. Higher	0. Not currently employed	>= 5 members	1	0	0	0	0	0	0	0	0	0	1	0. less than 5	0. Unimproved toilet facilty	2. Always	2. Always	1. yes	1. 1-3	1. IFA >90	4. Richer	12.2	0. Non-anaemic
2. Patuakhali	2. Patuakhali Sadar	28	1. muslim	2. Primary	0. Not currently employed	<5 members	1	0	0	0	0	1	1	1	1	1	6	1. 5 or more	1. Improved toilet facility	1. Occational	1. Occational	0. no	2. 4+	1. IFA >90	2. Poorer	11.2	1. mild
3. khulna	6. Dumuria	23	1. muslim	4. Higher	0. Not currently employed	<5 members	1	0	0	0	0	0	1	0	0	0	2	0. less than 5	1. Improved toilet facility	1. Occational	2. Always	1. yes	1. 1-3	1. IFA >90	4. Richer	10.7	2. moderate/severe
3. khulna	6. Dumuria	44	2. non-muslim	2. Primary	1. Currently employed	<5 members	1	1	0	0	0	0	0	1	0	0	3	0. less than 5	1. Improved toilet facility	2. Always	2. Always	0. no	1. 1-3	1. IFA >90	1. Poorest	12.2	0. Non-anaemic
4. Satkhira	8. Tala	30	1. muslim	4. Higher	0. Not currently employed	<5 members	1	0	0	1	1	1	1	0	0	1	6	1. 5 or more	1. Improved toilet facility	2. Always	2. Always	1. yes	2. 4+	1. IFA >90	4. Richer	13.1	0. Non-anaemic
3. khulna	6. Dumuria	35	1. muslim	2. Primary	0. Not currently employed	<5 members	1	0	0	0	0	0	1	0	0	0	2	0. less than 5	0. Unimproved toilet facilty	1. Occational	2. Always	0. no	1. 1-3	1. IFA >90	1. Poorest	12.6	0. Non-anaemic
4. Satkhira	8. Tala	21	1. muslim	3. Secondary	0. Not currently employed	<5 members	1	0	0	0	1	0	1	1	1	1	6	1. 5 or more	1. Improved toilet facility	2. Always	2. Always	1. yes	2. 4+	1. IFA >90	2. Poorer	12	0. Non-anaemic
3. khulna	6. Dumuria	30	1. muslim	2. Primary	0. Not currently employed	>= 5 members	1	1	0	0	0	0	1	1	0	0	4	0. less than 5	0. Unimproved toilet facilty	1. Occational	2. Always	1. yes	1. 1-3	1. IFA >90	1. Poorest	12.3	0. Non-anaemic
4. Satkhira	9. Kalaroa	24	1. muslim	3. Secondary	0. Not currently employed	<5 members	0	0	0	0	0	1	0	1	0	0	2	0. less than 5	1. Improved toilet facility	1. Occational	2. Always	1. yes	2. 4+	1. IFA >90	2. Poorer	13	0. Non-anaemic
2. Patuakhali	4. Galachipa	27	1. muslim	4. Higher	0. Not currently employed	>= 5 members	1	1	0	0	0	0	0	0	0	0	2	0. less than 5	1. Improved toilet facility	1. Occational	2. Always	1. yes	1. 1-3	1. IFA >90	5. Richest	12.6	0. Non-anaemic
4. Satkhira	8. Tala	18	1. muslim	3. Secondary	0. Not currently employed	>= 5 members	1	0	1	0	1	1	1	1	1	0	7	1. 5 or more	1. Improved toilet facility	2. Always	2. Always	0. no	2. 4+	1. IFA >90	1. Poorest	12.1	0. Non-anaemic
3. khulna	6. Dumuria	22	1. muslim	3. Secondary	1. Currently employed	<5 members	1	1	0	1	0	1	1	0	1	1	7	1. 5 or more	1. Improved toilet facility	2. Always	2. Always	1. yes	2. 4+	1. IFA >90	5. Richest	12.9	0. Non-anaemic
4. Satkhira	8. Tala	26	1. muslim	3. Secondary	0. Not currently employed	>= 5 members	1	1	0	1	0	0	0	1	0	0	4	0. less than 5	0. Unimproved toilet facilty	2. Always	2. Always	1. yes	1. 1-3	1. IFA >90	4. Richer	10.8	2. moderate/severe
3. khulna	6. Dumuria	21	2. non-muslim	3. Secondary	0. Not currently employed	>= 5 members	1	0	0	0	0	1	1	0	0	0	3	0. less than 5	0. Unimproved toilet facilty	1. Occational	2. Always	0. no	1. 1-3	1. IFA >90	3. Middle	11.7	1. mild
3. khulna	6. Dumuria	26	2. non-muslim	4. Higher	0. Not currently employed	>= 5 members	0	1	0	1	0	1	1	1	0	0	5	1. 5 or more	1. Improved toilet facility	2. Always	2. Always	1. yes	2. 4+	1. IFA >90	5. Richest	12.2	0. Non-anaemic
3. khulna	6. Dumuria	17	1. muslim	3. Secondary	0. Not currently employed	<5 members	1	0	0	0	0	1	1	1	0	0	4	0. less than 5	1. Improved toilet facility	1. Occational	2. Always	1. yes	1. 1-3	1. IFA >90	5. Richest	11.8	1. mild
3. khulna	6. Dumuria	28	1. muslim	3. Secondary	0. Not currently employed	>= 5 members	1	0	0	0	0	1	1	1	0	0	4	0. less than 5	1. Improved toilet facility	1. Occational	2. Always	1. yes	1. 1-3	1. IFA >90	2. Poorer	14	0. Non-anaemic
2. Patuakhali	2. Patuakhali Sadar	30	1. muslim	3. Secondary	0. Not currently employed	>= 5 members	1	0	0	0	0	0	1	0	0	0	2	0. less than 5	1. Improved toilet facility	1. Occational	2. Always	0. no	1. 1-3	1. IFA >90	3. Middle	11	1. mild
2. Patuakhali	3. Rangabali	30	1. muslim	3. Secondary	0. Not currently employed	>= 5 members	0	1	0	0	0	0	1	0	0	0	2	0. less than 5	0. Unimproved toilet facilty	1. Occational	2. Always	0. no	1. 1-3	1. IFA >90	1. Poorest	12.5	0. Non-anaemic
2. Patuakhali	2. Patuakhali Sadar	24	1. muslim	4. Higher	0. Not currently employed	>= 5 members	0	0	0	1	0	0	1	1	1	0	4	0. less than 5	1. Improved toilet facility	1. Occational	2. Always	1. yes	2. 4+	1. IFA >90	5. Richest	13.6	0. Non-anaemic
2. Patuakhali	4. Galachipa	22	1. muslim	3. Secondary	0. Not currently employed	<5 members	1	0	0	0	0	1	1	0	0	0	3	0. less than 5	1. Improved toilet facility	2. Always	2. Always	1. yes	2. 4+	1. IFA >90	5. Richest	12.1	0. Non-anaemic
2. Patuakhali	2. Patuakhali Sadar	22	1. muslim	4. Higher	0. Not currently employed	>= 5 members	1	0	0	1	0	1	0	0	0	0	3	0. less than 5	0. Unimproved toilet facilty	1. Occational	2. Always	1. yes	1. 1-3	1. IFA >90	4. Richer	11.9	1. mild
3. khulna	6. Dumuria	28	1. muslim	3. Secondary	0. Not currently employed	>= 5 members	1	0	0	0	0	0	1	1	0	0	3	0. less than 5	1. Improved toilet facility	2. Always	2. Always	1. yes	1. 1-3	1. IFA >90	4. Richer	10.5	2. moderate/severe
4. Satkhira	8. Tala	30	1. muslim	3. Secondary	0. Not currently employed	>= 5 members	1	1	0	0	0	1	0	1	0	0	4	0. less than 5	1. Improved toilet facility	2. Always	2. Always	0. no	1. 1-3	1. IFA >90	4. Richer	14.2	0. Non-anaemic
4. Satkhira	8. Tala	28	1. muslim	3. Secondary	0. Not currently employed	>= 5 members	1	0	0	0	0	1	0	1	0	0	3	0. less than 5	1. Improved toilet facility	2. Always	2. Always	0. no	1. 1-3	1. IFA >90	1. Poorest	11.9	1. mild
3. khulna	5. Batiaghata	25	2. non-muslim	3. Secondary	0. Not currently employed	>= 5 members	1	1	0	0	0	0	1	1	0	1	5	1. 5 or more	1. Improved toilet facility	2. Always	2. Always	1. yes	2. 4+	1. IFA >90	3. Middle	14.7	0. Non-anaemic
4. Satkhira	8. Tala	20	1. muslim	4. Higher	1. Currently employed	>= 5 members	1	1	1	1	0	1	0	0	0	0	5	1. 5 or more	1. Improved toilet facility	2. Always	2. Always	1. yes	2. 4+	1. IFA >90	5. Richest	13.5	0. Non-anaemic
2. Patuakhali	2. Patuakhali Sadar	21	1. muslim	4. Higher	0. Not currently employed	>= 5 members	1	1	0	0	0	1	1	1	0	0	5	1. 5 or more	1. Improved toilet facility	2. Always	2. Always	1. yes	2. 4+	1. IFA >90	5. Richest	11.7	1. mild
2. Patuakhali	2. Patuakhali Sadar	22	1. muslim	2. Primary	0. Not currently employed	>= 5 members	1	1	0	0	0	0	1	1	0	1	5	1. 5 or more	1. Improved toilet facility	1. Occational	1. Occational	0. no	2. 4+	1. IFA >90	5. Richest	11.2	1. mild
4. Satkhira	7. Satkhira Sadar	28	1. muslim	4. Higher	0. Not currently employed	<5 members	1	0	0	1	0	0	0	0	0	0	2	0. less than 5	0. Unimproved toilet facilty	2. Always	2. Always	1. yes	1. 1-3	1. IFA >90	5. Richest	10.7	2. moderate/severe
3. khulna	6. Dumuria	21	1. muslim	3. Secondary	0. Not currently employed	<5 members	1	0	0	0	0	1	0	1	0	0	3	0. less than 5	1. Improved toilet facility	1. Occational	2. Always	1. yes	2. 4+	1. IFA >90	5. Richest	14	0. Non-anaemic
2. Patuakhali	2. Patuakhali Sadar	19	1. muslim	3. Secondary	0. Not currently employed	>= 5 members	1	1	0	0	0	0	1	1	0	0	4	0. less than 5	1. Improved toilet facility	2. Always	2. Always	1. yes	2. 4+	1. IFA >90	2. Poorer	14.7	0. Non-anaemic
3. khulna	6. Dumuria	28	1. muslim	3. Secondary	1. Currently employed	>= 5 members	1	1	0	0	0	1	1	1	0	0	5	1. 5 or more	1. Improved toilet facility	2. Always	2. Always	1. yes	2. 4+	1. IFA >90	5. Richest	12.9	0. Non-anaemic
3. khulna	6. Dumuria	28	1. muslim	3. Secondary	0. Not currently employed	>= 5 members	1	0	0	0	0	0	0	0	1	0	2	0. less than 5	0. Unimproved toilet facilty	2. Always	2. Always	0. no	1. 1-3	1. IFA >90	2. Poorer	13.5	0. Non-anaemic
2. Patuakhali	4. Galachipa	23	1. muslim	4. Higher	0. Not currently employed	>= 5 members	1	0	0	0	0	0	1	1	0	1	4	0. less than 5	0. Unimproved toilet facilty	1. Occational	1. Occational	1. yes	1. 1-3	1. IFA >90	4. Richer	12.6	0. Non-anaemic
2. Patuakhali	3. Rangabali	33	1. muslim	2. Primary	0. Not currently employed	>= 5 members	1	1	0	0	0	0	1	1	0	0	4	0. less than 5	0. Unimproved toilet facilty	1. Occational	1. Occational	0. no	2. 4+	1. IFA >90	2. Poorer	12.1	0. Non-anaemic
2. Patuakhali	3. Rangabali	23	1. muslim	3. Secondary	0. Not currently employed	>= 5 members	1	1	0	0	0	0	1	1	0	0	4	0. less than 5	1. Improved toilet facility	2. Always	2. Always	1. yes	2. 4+	1. IFA >90	2. Poorer	13.9	0. Non-anaemic
2. Patuakhali	4. Galachipa	20	1. muslim	2. Primary	1. Currently employed	<5 members	1	0	0	0	1	1	0	1	1	0	5	1. 5 or more	1. Improved toilet facility	2. Always	2. Always	1. yes	2. 4+	1. IFA >90	2. Poorer	12.7	0. Non-anaemic
3. khulna	6. Dumuria	24	1. muslim	3. Secondary	0. Not currently employed	>= 5 members	1	0	0	1	0	0	0	0	0	0	2	0. less than 5	0. Unimproved toilet facilty	2. Always	2. Always	1. yes	1. 1-3	1. IFA >90	2. Poorer	12.8	0. Non-anaemic
3. khulna	6. Dumuria	22	1. muslim	3. Secondary	1. Currently employed	>= 5 members	1	1	0	1	0	0	0	1	0	0	4	0. less than 5	0. Unimproved toilet facilty	2. Always	2. Always	1. yes	1. 1-3	1. IFA >90	4. Richer	13.9	0. Non-anaemic
3. khulna	6. Dumuria	22	2. non-muslim	3. Secondary	0. Not currently employed	<5 members	1	0	0	0	0	0	0	1	0	0	2	0. less than 5	1. Improved toilet facility	2. Always	2. Always	1. yes	1. 1-3	1. IFA >90	3. Middle	10.8	2. moderate/severe
3. khulna	6. Dumuria	30	2. non-muslim	3. Secondary	0. Not currently employed	<5 members	1	0	0	0	0	0	1	0	1	0	3	0. less than 5	1. Improved toilet facility	2. Always	2. Always	1. yes	2. 4+	1. IFA >90	3. Middle	12.6	0. Non-anaemic
4. Satkhira	7. Satkhira Sadar	22	1. muslim	4. Higher	0. Not currently employed	>= 5 members	1	0	1	0	0	0	0	1	1	0	4	0. less than 5	1. Improved toilet facility	2. Always	2. Always	1. yes	2. 4+	1. IFA >90	4. Richer	12.2	0. Non-anaemic
2. Patuakhali	3. Rangabali	22	1. muslim	2. Primary	0. Not currently employed	>= 5 members	1	0	0	1	0	0	1	0	0	0	3	0. less than 5	0. Unimproved toilet facilty	1. Occational	1. Occational	1. yes	1. 1-3	1. IFA >90	1. Poorest	8.8	2. moderate/severe
3. khulna	5. Batiaghata	38	1. muslim	2. Primary	1. Currently employed	>= 5 members	1	1	0	0	0	0	1	0	1	0	4	0. less than 5	0. Unimproved toilet facilty	1. Occational	1. Occational	1. yes	1. 1-3	1. IFA >90	3. Middle	11.5	1. mild
4. Satkhira	9. Kalaroa	19	1. muslim	3. Secondary	0. Not currently employed	<5 members	1	0	0	0	0	0	0	0	0	0	1	0. less than 5	1. Improved toilet facility	2. Always	1. Occational	1. yes	2. 4+	1. IFA >90	5. Richest	13.5	0. Non-anaemic
4. Satkhira	8. Tala	25	1. muslim	2. Primary	0. Not currently employed	<5 members	1	0	0	0	0	1	1	1	0	1	5	1. 5 or more	0. Unimproved toilet facilty	1. Occational	2. Always	1. yes	1. 1-3	1. IFA >90	4. Richer	14.3	0. Non-anaemic
3. khulna	6. Dumuria	18	1. muslim	3. Secondary	0. Not currently employed	>= 5 members	1	1	0	0	0	0	1	0	0	0	3	0. less than 5	1. Improved toilet facility	2. Always	2. Always	1. yes	1. 1-3	1. IFA >90	3. Middle	15.8	0. Non-anaemic
2. Patuakhali	3. Rangabali	22	1. muslim	3. Secondary	0. Not currently employed	>= 5 members	0	1	0	1	0	0	0	0	0	0	2	0. less than 5	1. Improved toilet facility	2. Always	2. Always	1. yes	1. 1-3	1. IFA >90	2. Poorer	11.4	1. mild
2. Patuakhali	4. Galachipa	24	1. muslim	3. Secondary	0. Not currently employed	>= 5 members	1	1	0	1	0	1	0	0	0	0	4	0. less than 5	1. Improved toilet facility	1. Occational	1. Occational	1. yes	1. 1-3	1. IFA >90	5. Richest	11.8	1. mild
3. khulna	6. Dumuria	29	2. non-muslim	3. Secondary	0. Not currently employed	<5 members	1	0	0	0	0	0	0	1	0	0	2	0. less than 5	0. Unimproved toilet facilty	1. Occational	2. Always	1. yes	2. 4+	1. IFA >90	3. Middle	11.6	1. mild
4. Satkhira	8. Tala	18	1. muslim	3. Secondary	0. Not currently employed	>= 5 members	1	0	1	0	0	1	1	0	0	0	4	0. less than 5	1. Improved toilet facility	2. Always	2. Always	1. yes	1. 1-3	1. IFA >90	5. Richest	12.3	0. Non-anaemic
3. khulna	6. Dumuria	20	1. muslim	4. Higher	0. Not currently employed	>= 5 members	1	0	0	0	0	0	1	0	0	0	2	0. less than 5	1. Improved toilet facility	1. Occational	2. Always	1. yes	1. 1-3	1. IFA >90	4. Richer	12.6	0. Non-anaemic
4. Satkhira	8. Tala	31	1. muslim	2. Primary	0. Not currently employed	>= 5 members	1	0	0	1	0	0	0	0	0	0	2	0. less than 5	1. Improved toilet facility	1. Occational	2. Always	0. no	2. 4+	1. IFA >90	3. Middle	11.7	1. mild
2. Patuakhali	2. Patuakhali Sadar	35	1. muslim	3. Secondary	0. Not currently employed	>= 5 members	1	0	0	0	0	0	1	1	0	0	3	0. less than 5	1. Improved toilet facility	2. Always	2. Always	1. yes	1. 1-3	1. IFA >90	3. Middle	12.3	0. Non-anaemic
3. khulna	6. Dumuria	28	2. non-muslim	3. Secondary	0. Not currently employed	<5 members	1	1	0	1	0	1	1	0	0	0	5	1. 5 or more	1. Improved toilet facility	2. Always	2. Always	1. yes	2. 4+	1. IFA >90	4. Richer	13.7	0. Non-anaemic
3. khulna	5. Batiaghata	22	2. non-muslim	3. Secondary	0. Not currently employed	>= 5 members	1	1	1	1	1	0	1	1	0	0	7	1. 5 or more	1. Improved toilet facility	2. Always	2. Always	1. yes	2. 4+	1. IFA >90	5. Richest	12.9	0. Non-anaemic
3. khulna	6. Dumuria	25	1. muslim	3. Secondary	0. Not currently employed	>= 5 members	1	0	0	0	0	0	0	0	1	0	2	0. less than 5	0. Unimproved toilet facilty	1. Occational	1. Occational	1. yes	1. 1-3	1. IFA >90	2. Poorer	11.9	1. mild
4. Satkhira	8. Tala	24	1. muslim	3. Secondary	0. Not currently employed	>= 5 members	0	1	0	0	0	0	1	1	0	0	3	0. less than 5	1. Improved toilet facility	2. Always	2. Always	1. yes	1. 1-3	1. IFA >90	4. Richer	12.5	0. Non-anaemic
4. Satkhira	7. Satkhira Sadar	27	1. muslim	2. Primary	0. Not currently employed	>= 5 members	0	0	0	0	0	0	0	1	0	0	1	0. less than 5	1. Improved toilet facility	1. Occational	2. Always	1. yes	2. 4+	1. IFA >90	2. Poorer	12.6	0. Non-anaemic
2. Patuakhali	4. Galachipa	15	1. muslim	2. Primary	0. Not currently employed	>= 5 members	1	0	0	0	0	0	1	0	0	0	2	0. less than 5	1. Improved toilet facility	1. Occational	1. Occational	0. no	2. 4+	1. IFA >90	1. Poorest	13.4	0. Non-anaemic
4. Satkhira	9. Kalaroa	21	2. non-muslim	4. Higher	0. Not currently employed	>= 5 members	1	0	0	0	0	0	0	1	0	0	2	0. less than 5	0. Unimproved toilet facilty	1. Occational	2. Always	1. yes	2. 4+	1. IFA >90	5. Richest	9.4	2. moderate/severe
3. khulna	6. Dumuria	20	2. non-muslim	2. Primary	0. Not currently employed	>= 5 members	1	1	0	1	0	0	1	0	0	0	4	0. less than 5	1. Improved toilet facility	1. Occational	2. Always	1. yes	1. 1-3	1. IFA >90	3. Middle	12	0. Non-anaemic
2. Patuakhali	3. Rangabali	17	1. muslim	2. Primary	0. Not currently employed	>= 5 members	1	0	0	1	0	0	0	0	1	0	3	0. less than 5	0. Unimproved toilet facilty	1. Occational	2. Always	1. yes	2. 4+	1. IFA >90	2. Poorer	13	0. Non-anaemic
3. khulna	6. Dumuria	30	1. muslim	2. Primary	0. Not currently employed	>= 5 members	1	0	0	0	0	0	1	1	1	0	4	0. less than 5	0. Unimproved toilet facilty	1. Occational	2. Always	1. yes	1. 1-3	1. IFA >90	2. Poorer	11.6	1. mild
2. Patuakhali	4. Galachipa	17	1. muslim	3. Secondary	1. Currently employed	>= 5 members	1	0	0	1	0	1	0	0	0	0	3	0. less than 5	0. Unimproved toilet facilty	1. Occational	2. Always	1. yes	1. 1-3	1. IFA >90	3. Middle	11.9	1. mild
3. khulna	6. Dumuria	21	2. non-muslim	2. Primary	0. Not currently employed	>= 5 members	1	1	0	0	0	0	0	0	0	0	2	0. less than 5	0. Unimproved toilet facilty	2. Always	2. Always	1. yes	1. 1-3	1. IFA >90	4. Richer	11.2	1. mild
3. khulna	6. Dumuria	17	1. muslim	3. Secondary	0. Not currently employed	>= 5 members	1	1	0	0	0	0	0	0	0	0	2	0. less than 5	1. Improved toilet facility	2. Always	2. Always	1. yes	2. 4+	1. IFA >90	3. Middle	14.3	0. Non-anaemic
3. khulna	6. Dumuria	21	2. non-muslim	3. Secondary	0. Not currently employed	>= 5 members	1	0	0	0	0	0	1	0	0	0	2	0. less than 5	1. Improved toilet facility	2. Always	2. Always	1. yes	1. 1-3	1. IFA >90	3. Middle	11.9	1. mild
2. Patuakhali	3. Rangabali	24	1. muslim	2. Primary	0. Not currently employed	<5 members	1	0	0	0	0	0	0	0	0	0	1	0. less than 5	0. Unimproved toilet facilty	1. Occational	1. Occational	0. no	1. 1-3	1. IFA >90	1. Poorest	10.7	2. moderate/severe
4. Satkhira	8. Tala	37	1. muslim	3. Secondary	0. Not currently employed	>= 5 members	1	1	0	0	0	1	1	0	0	0	4	0. less than 5	0. Unimproved toilet facilty	1. Occational	2. Always	0. no	1. 1-3	1. IFA >90	3. Middle	10.7	2. moderate/severe
2. Patuakhali	4. Galachipa	24	1. muslim	2. Primary	0. Not currently employed	<5 members	1	1	0	0	0	0	1	1	0	0	4	0. less than 5	0. Unimproved toilet facilty	1. Occational	2. Always	0. no	1. 1-3	1. IFA >90	1. Poorest	12.2	0. Non-anaemic
3. khulna	6. Dumuria	24	1. muslim	3. Secondary	0. Not currently employed	>= 5 members	1	0	0	0	0	1	1	1	0	0	4	0. less than 5	0. Unimproved toilet facilty	1. Occational	2. Always	1. yes	1. 1-3	1. IFA >90	3. Middle	11.5	1. mild
2. Patuakhali	2. Patuakhali Sadar	35	1. muslim	3. Secondary	0. Not currently employed	>= 5 members	1	1	0	0	0	1	1	0	0	0	4	0. less than 5	0. Unimproved toilet facilty	1. Occational	2. Always	1. yes	2. 4+	1. IFA >90	2. Poorer	11.4	1. mild
4. Satkhira	8. Tala	29	1. muslim	3. Secondary	0. Not currently employed	>= 5 members	1	1	0	1	0	1	0	1	0	1	6	1. 5 or more	1. Improved toilet facility	1. Occational	2. Always	1. yes	2. 4+	1. IFA >90	4. Richer	13.8	0. Non-anaemic
3. khulna	6. Dumuria	21	1. muslim	4. Higher	0. Not currently employed	<5 members	1	0	0	0	0	1	0	1	1	0	4	0. less than 5	1. Improved toilet facility	2. Always	2. Always	1. yes	1. 1-3	1. IFA >90	5. Richest	12.3	0. Non-anaemic
4. Satkhira	7. Satkhira Sadar	18	1. muslim	3. Secondary	0. Not currently employed	>= 5 members	1	0	0	0	0	0	1	1	0	0	3	0. less than 5	1. Improved toilet facility	1. Occational	2. Always	1. yes	1. 1-3	1. IFA >90	5. Richest	13.3	0. Non-anaemic
4. Satkhira	9. Kalaroa	35	2. non-muslim	3. Secondary	0. Not currently employed	>= 5 members	1	0	0	1	0	1	0	1	1	0	5	1. 5 or more	0. Unimproved toilet facilty	1. Occational	2. Always	1. yes	1. 1-3	1. IFA >90	4. Richer	12.4	0. Non-anaemic
4. Satkhira	7. Satkhira Sadar	29	1. muslim	3. Secondary	0. Not currently employed	>= 5 members	1	0	0	0	0	0	0	0	0	0	1	0. less than 5	0. Unimproved toilet facilty	2. Always	2. Always	1. yes	1. 1-3	1. IFA >90	3. Middle	12	0. Non-anaemic
2. Patuakhali	4. Galachipa	19	1. muslim	3. Secondary	0. Not currently employed	>= 5 members	1	1	0	0	0	0	1	0	0	0	3	0. less than 5	0. Unimproved toilet facilty	2. Always	2. Always	1. yes	1. 1-3	1. IFA >90	2. Poorer	11	1. mild
3. khulna	5. Batiaghata	20	2. non-muslim	4. Higher	1. Currently employed	>= 5 members	0	1	0	0	0	1	1	1	0	0	4	0. less than 5	1. Improved toilet facility	2. Always	2. Always	1. yes	2. 4+	1. IFA >90	3. Middle	13.7	0. Non-anaemic
4. Satkhira	8. Tala	22	1. muslim	4. Higher	1. Currently employed	<5 members	1	1	0	0	0	1	1	1	0	0	5	1. 5 or more	1. Improved toilet facility	1. Occational	2. Always	1. yes	2. 4+	1. IFA >90	5. Richest	12.6	0. Non-anaemic
3. khulna	6. Dumuria	30	1. muslim	2. Primary	0. Not currently employed	>= 5 members	1	0	0	0	0	0	0	1	0	0	2	0. less than 5	0. Unimproved toilet facilty	2. Always	2. Always	0. no	1. 1-3	1. IFA >90	1. Poorest	11.7	1. mild
4. Satkhira	8. Tala	23	1. muslim	3. Secondary	0. Not currently employed	<5 members	1	1	0	1	1	0	1	0	0	0	5	1. 5 or more	1. Improved toilet facility	2. Always	2. Always	1. yes	1. 1-3	1. IFA >90	5. Richest	12.4	0. Non-anaemic
3. khulna	6. Dumuria	33	2. non-muslim	4. Higher	0. Not currently employed	>= 5 members	0	0	0	1	1	1	0	1	1	0	5	1. 5 or more	1. Improved toilet facility	2. Always	2. Always	1. yes	2. 4+	1. IFA >90	5. Richest	12.5	0. Non-anaemic
4. Satkhira	9. Kalaroa	21	1. muslim	3. Secondary	0. Not currently employed	>= 5 members	1	0	0	0	0	1	1	1	0	1	5	1. 5 or more	1. Improved toilet facility	2. Always	2. Always	1. yes	2. 4+	1. IFA >90	4. Richer	13.6	0. Non-anaemic
3. khulna	5. Batiaghata	18	1. muslim	2. Primary	0. Not currently employed	>= 5 members	1	0	0	0	0	0	1	0	0	0	2	0. less than 5	0. Unimproved toilet facilty	1. Occational	2. Always	1. yes	1. 1-3	1. IFA >90	3. Middle	11.7	1. mild
2. Patuakhali	2. Patuakhali Sadar	21	1. muslim	3. Secondary	0. Not currently employed	>= 5 members	0	0	0	0	0	1	1	1	0	0	3	0. less than 5	1. Improved toilet facility	2. Always	2. Always	1. yes	2. 4+	1. IFA >90	3. Middle	13	0. Non-anaemic
4. Satkhira	8. Tala	40	1. muslim	3. Secondary	0. Not currently employed	<5 members	1	0	0	0	0	1	0	1	0	1	4	0. less than 5	1. Improved toilet facility	1. Occational	2. Always	1. yes	1. 1-3	1. IFA >90	4. Richer	11.9	1. mild
3. khulna	6. Dumuria	32	1. muslim	3. Secondary	0. Not currently employed	<5 members	1	1	0	0	0	1	0	0	0	0	3	0. less than 5	1. Improved toilet facility	2. Always	2. Always	1. yes	1. 1-3	1. IFA >90	4. Richer	12.7	0. Non-anaemic
3. khulna	6. Dumuria	25	2. non-muslim	4. Higher	0. Not currently employed	>= 5 members	1	1	0	0	0	0	0	0	0	0	2	0. less than 5	0. Unimproved toilet facilty	1. Occational	2. Always	1. yes	1. 1-3	1. IFA >90	3. Middle	12.3	0. Non-anaemic
4. Satkhira	7. Satkhira Sadar	18	1. muslim	3. Secondary	0. Not currently employed	>= 5 members	1	0	0	0	0	0	1	1	0	0	3	0. less than 5	1. Improved toilet facility	1. Occational	2. Always	1. yes	1. 1-3	1. IFA >90	5. Richest	11.4	1. mild
3. khulna	6. Dumuria	30	1. muslim	3. Secondary	0. Not currently employed	>= 5 members	1	1	1	0	0	1	1	1	0	0	6	1. 5 or more	1. Improved toilet facility	2. Always	2. Always	0. no	1. 1-3	1. IFA >90	3. Middle	11.3	1. mild
4. Satkhira	8. Tala	20	1. muslim	4. Higher	1. Currently employed	<5 members	1	1	0	0	0	1	0	0	1	0	4	0. less than 5	1. Improved toilet facility	1. Occational	2. Always	1. yes	2. 4+	1. IFA >90	1. Poorest	13.3	0. Non-anaemic
4. Satkhira	7. Satkhira Sadar	28	1. muslim	2. Primary	0. Not currently employed	>= 5 members	0	0	0	0	0	0	1	1	0	0	2	0. less than 5	1. Improved toilet facility	1. Occational	2. Always	1. yes	1. 1-3	1. IFA >90	2. Poorer	11.6	1. mild
3. khulna	6. Dumuria	29	1. muslim	3. Secondary	0. Not currently employed	<5 members	0	0	0	1	0	1	1	1	0	0	4	0. less than 5	1. Improved toilet facility	2. Always	1. Occational	1. yes	2. 4+	1. IFA >90	5. Richest	12.4	0. Non-anaemic
2. Patuakhali	4. Galachipa	32	2. non-muslim	2. Primary	0. Not currently employed	>= 5 members	1	1	0	0	0	0	0	0	0	0	2	0. less than 5	0. Unimproved toilet facilty	1. Occational	1. Occational	0. no	1. 1-3	1. IFA >90	2. Poorer	8.4	2. moderate/severe
3. khulna	6. Dumuria	18	2. non-muslim	3. Secondary	0. Not currently employed	<5 members	1	0	0	0	0	1	1	0	0	0	3	0. less than 5	1. Improved toilet facility	2. Always	2. Always	1. yes	1. 1-3	1. IFA >90	2. Poorer	13.1	0. Non-anaemic
2. Patuakhali	3. Rangabali	22	1. muslim	3. Secondary	0. Not currently employed	<5 members	1	0	0	0	0	0	0	0	0	0	1	0. less than 5	0. Unimproved toilet facilty	1. Occational	1. Occational	0. no	1. 1-3	1. IFA >90	1. Poorest	12.5	0. Non-anaemic
2. Patuakhali	3. Rangabali	19	1. muslim	3. Secondary	0. Not currently employed	>= 5 members	1	1	0	0	0	0	1	0	0	0	3	0. less than 5	1. Improved toilet facility	1. Occational	1. Occational	1. yes	1. 1-3	1. IFA >90	3. Middle	10.2	2. moderate/severe
3. khulna	6. Dumuria	33	2. non-muslim	3. Secondary	0. Not currently employed	>= 5 members	1	0	0	0	0	1	1	0	0	0	3	0. less than 5	0. Unimproved toilet facilty	1. Occational	2. Always	1. yes	2. 4+	1. IFA >90	4. Richer	13.1	0. Non-anaemic
2. Patuakhali	2. Patuakhali Sadar	33	1. muslim	2. Primary	0. Not currently employed	>= 5 members	0	1	0	0	0	1	0	1	0	0	3	0. less than 5	1. Improved toilet facility	2. Always	2. Always	1. yes	1. 1-3	1. IFA >90	4. Richer	12.2	0. Non-anaemic
4. Satkhira	8. Tala	23	1. muslim	3. Secondary	0. Not currently employed	<5 members	0	0	0	0	0	1	1	1	0	0	3	0. less than 5	1. Improved toilet facility	2. Always	2. Always	1. yes	1. 1-3	1. IFA >90	3. Middle	11.3	1. mild
3. khulna	6. Dumuria	18	2. non-muslim	3. Secondary	0. Not currently employed	>= 5 members	1	1	0	1	0	0	1	0	0	0	4	0. less than 5	0. Unimproved toilet facilty	1. Occational	2. Always	0. no	2. 4+	1. IFA >90	5. Richest	11.8	1. mild
3. khulna	6. Dumuria	18	1. muslim	3. Secondary	0. Not currently employed	<5 members	1	0	0	0	0	1	0	0	0	0	2	0. less than 5	1. Improved toilet facility	2. Always	2. Always	1. yes	1. 1-3	1. IFA >90	4. Richer	13.1	0. Non-anaemic
3. khulna	6. Dumuria	20	2. non-muslim	4. Higher	0. Not currently employed	>= 5 members	1	0	0	0	0	0	1	0	0	0	2	0. less than 5	1. Improved toilet facility	2. Always	1. Occational	1. yes	2. 4+	1. IFA >90	5. Richest	12.3	0. Non-anaemic
3. khulna	6. Dumuria	26	1. muslim	3. Secondary	0. Not currently employed	<5 members	1	0	0	0	0	0	0	0	0	0	1	0. less than 5	1. Improved toilet facility	1. Occational	2. Always	1. yes	1. 1-3	1. IFA >90	1. Poorest	11.2	1. mild
4. Satkhira	8. Tala	24	1. muslim	3. Secondary	0. Not currently employed	>= 5 members	1	0	0	0	0	0	1	0	0	0	2	0. less than 5	0. Unimproved toilet facilty	1. Occational	2. Always	1. yes	2. 4+	1. IFA >90	1. Poorest	13.2	0. Non-anaemic
3. khulna	6. Dumuria	20	2. non-muslim	3. Secondary	0. Not currently employed	>= 5 members	1	1	1	0	0	1	0	1	1	0	6	1. 5 or more	1. Improved toilet facility	2. Always	2. Always	1. yes	2. 4+	1. IFA >90	2. Poorer	12.9	0. Non-anaemic
2. Patuakhali	3. Rangabali	30	1. muslim	3. Secondary	0. Not currently employed	>= 5 members	1	1	0	0	0	1	0	0	0	0	3	0. less than 5	0. Unimproved toilet facilty	1. Occational	2. Always	1. yes	2. 4+	1. IFA >90	2. Poorer	14.9	0. Non-anaemic
2. Patuakhali	3. Rangabali	35	1. muslim	3. Secondary	0. Not currently employed	<5 members	1	1	0	0	0	0	0	1	0	0	3	0. less than 5	1. Improved toilet facility	2. Always	2. Always	1. yes	1. 1-3	1. IFA >90	3. Middle	10.8	2. moderate/severe
3. khulna	4. Galachipa	15	1. muslim	3. Secondary	0. Not currently employed	>= 5 members	1	0	0	0	0	1	0	0	0	0	2	0. less than 5	1. Improved toilet facility	1. Occational	2. Always	0. no	1. 1-3	1. IFA >90	2. Poorer	11.2	1. mild
4. Satkhira	8. Tala	25	1. muslim	4. Higher	0. Not currently employed	<5 members	1	0	0	0	0	0	1	1	0	0	3	0. less than 5	1. Improved toilet facility	1. Occational	1. Occational	0. no	1. 1-3	1. IFA >90	1. Poorest	11.3	1. mild
3. khulna	6. Dumuria	20	2. non-muslim	3. Secondary	0. Not currently employed	>= 5 members	1	1	0	0	0	1	1	1	0	0	5	1. 5 or more	1. Improved toilet facility	2. Always	2. Always	1. yes	1. 1-3	1. IFA >90	5. Richest	12.3	0. Non-anaemic
4. Satkhira	7. Satkhira Sadar	20	1. muslim	2. Primary	0. Not currently employed	>= 5 members	0	1	0	0	0	1	1	1	0	0	4	0. less than 5	1. Improved toilet facility	1. Occational	1. Occational	1. yes	2. 4+	1. IFA >90	2. Poorer	10.2	2. moderate/severe
4. Satkhira	8. Tala	18	1. muslim	4. Higher	1. Currently employed	>= 5 members	1	1	1	1	0	1	1	1	1	1	9	1. 5 or more	1. Improved toilet facility	2. Always	2. Always	1. yes	2. 4+	1. IFA >90	5. Richest	13.3	0. Non-anaemic
2. Patuakhali	4. Galachipa	22	1. muslim	4. Higher	0. Not currently employed	<5 members	0	1	0	0	0	0	1	1	0	0	3	0. less than 5	1. Improved toilet facility	2. Always	2. Always	1. yes	1. 1-3	1. IFA >90	2. Poorer	12.8	0. Non-anaemic
4. Satkhira	7. Satkhira Sadar	19	1. muslim	3. Secondary	0. Not currently employed	>= 5 members	1	0	1	0	0	1	0	1	0	0	4	0. less than 5	1. Improved toilet facility	2. Always	2. Always	1. yes	2. 4+	1. IFA >90	4. Richer	12.8	0. Non-anaemic
2. Patuakhali	3. Rangabali	20	1. muslim	2. Primary	0. Not currently employed	>= 5 members	0	0	0	0	0	0	1	1	0	0	2	0. less than 5	1. Improved toilet facility	1. Occational	1. Occational	0. no	1. 1-3	1. IFA >90	1. Poorest	9.2	2. moderate/severe
4. Satkhira	8. Tala	26	1. muslim	4. Higher	0. Not currently employed	>= 5 members	1	1	0	0	0	1	1	1	1	0	6	1. 5 or more	1. Improved toilet facility	2. Always	2. Always	1. yes	2. 4+	1. IFA >90	5. Richest	13.9	0. Non-anaemic
3. khulna	6. Dumuria	28	2. non-muslim	4. Higher	0. Not currently employed	>= 5 members	1	0	0	0	0	0	0	0	0	0	1	0. less than 5	0. Unimproved toilet facilty	2. Always	2. Always	1. yes	1. 1-3	1. IFA >90	1. Poorest	12.8	0. Non-anaemic
3. khulna	5. Batiaghata	22	2. non-muslim	3. Secondary	0. Not currently employed	>= 5 members	1	0	0	1	0	1	1	1	1	0	6	1. 5 or more	1. Improved toilet facility	1. Occational	2. Always	1. yes	2. 4+	1. IFA >90	3. Middle	11.7	1. mild
2. Patuakhali	2. Patuakhali Sadar	28	1. muslim	3. Secondary	0. Not currently employed	>= 5 members	1	1	0	1	0	1	1	1	0	0	6	1. 5 or more	1. Improved toilet facility	2. Always	2. Always	1. yes	2. 4+	1. IFA >90	4. Richer	12.3	0. Non-anaemic
3. khulna	5. Batiaghata	21	2. non-muslim	3. Secondary	0. Not currently employed	>= 5 members	1	0	0	0	0	1	0	0	0	0	2	0. less than 5	1. Improved toilet facility	2. Always	2. Always	1. yes	1. 1-3	1. IFA >90	2. Poorer	11.4	1. mild
2. Patuakhali	2. Patuakhali Sadar	25	1. muslim	3. Secondary	0. Not currently employed	>= 5 members	1	0	0	0	0	0	0	0	0	0	1	0. less than 5	1. Improved toilet facility	2. Always	2. Always	0. no	2. 4+	1. IFA >90	3. Middle	12.1	0. Non-anaemic
3. khulna	6. Dumuria	30	2. non-muslim	4. Higher	0. Not currently employed	>= 5 members	1	0	0	1	0	0	1	1	0	0	4	0. less than 5	0. Unimproved toilet facilty	2. Always	2. Always	1. yes	2. 4+	1. IFA >90	5. Richest	12.3	0. Non-anaemic
2. Patuakhali	2. Patuakhali Sadar	28	1. muslim	2. Primary	0. Not currently employed	>= 5 members	0	1	0	0	0	0	0	1	0	0	2	0. less than 5	0. Unimproved toilet facilty	1. Occational	1. Occational	0. no	1. 1-3	1. IFA >90	1. Poorest	10.6	2. moderate/severe
3. khulna	5. Batiaghata	22	2. non-muslim	3. Secondary	0. Not currently employed	>= 5 members	0	0	0	0	0	1	1	1	0	0	3	0. less than 5	1. Improved toilet facility	2. Always	2. Always	1. yes	1. 1-3	1. IFA >90	2. Poorer	11.5	1. mild
3. khulna	6. Dumuria	19	2. non-muslim	3. Secondary	0. Not currently employed	>= 5 members	1	0	0	0	0	0	1	0	0	0	2	0. less than 5	1. Improved toilet facility	1. Occational	2. Always	1. yes	1. 1-3	1. IFA >90	1. Poorest	13.2	0. Non-anaemic
3. khulna	6. Dumuria	21	2. non-muslim	4. Higher	0. Not currently employed	>= 5 members	1	1	0	0	0	0	0	1	0	0	3	0. less than 5	1. Improved toilet facility	1. Occational	2. Always	1. yes	1. 1-3	1. IFA >90	2. Poorer	13.1	0. Non-anaemic
2. Patuakhali	2. Patuakhali Sadar	31	1. muslim	4. Higher	0. Not currently employed	>= 5 members	1	0	0	0	0	1	1	0	0	1	4	0. less than 5	1. Improved toilet facility	2. Always	2. Always	1. yes	2. 4+	1. IFA >90	3. Middle	11.6	1. mild
3. khulna	5. Batiaghata	20	2. non-muslim	3. Secondary	0. Not currently employed	>= 5 members	1	1	0	0	0	1	0	0	0	0	3	0. less than 5	1. Improved toilet facility	2. Always	2. Always	1. yes	2. 4+	1. IFA >90	4. Richer	10.7	2. moderate/severe
2. Patuakhali	4. Galachipa	29	1. muslim	2. Primary	0. Not currently employed	>= 5 members	1	0	0	0	0	1	1	1	1	0	5	1. 5 or more	1. Improved toilet facility	1. Occational	2. Always	1. yes	1. 1-3	1. IFA >90	2. Poorer	12.7	0. Non-anaemic
4. Satkhira	9. Kalaroa	20	1. muslim	3. Secondary	0. Not currently employed	<5 members	1	0	1	1	0	1	1	1	1	1	8	1. 5 or more	1. Improved toilet facility	2. Always	2. Always	1. yes	2. 4+	1. IFA >90	3. Middle	12.8	0. Non-anaemic
3. khulna	6. Dumuria	30	1. muslim	3. Secondary	0. Not currently employed	>= 5 members	1	1	0	0	0	1	0	0	0	0	3	0. less than 5	1. Improved toilet facility	2. Always	1. Occational	1. yes	1. 1-3	1. IFA >90	4. Richer	12.2	0. Non-anaemic
4. Satkhira	8. Tala	23	1. muslim	3. Secondary	0. Not currently employed	>= 5 members	1	0	1	0	0	0	0	0	0	0	2	0. less than 5	1. Improved toilet facility	1. Occational	2. Always	1. yes	1. 1-3	1. IFA >90	3. Middle	11.7	1. mild
3. khulna	5. Batiaghata	27	2. non-muslim	4. Higher	1. Currently employed	>= 5 members	1	1	0	0	0	0	0	1	0	0	3	0. less than 5	1. Improved toilet facility	2. Always	2. Always	1. yes	1. 1-3	1. IFA >90	3. Middle	11.7	1. mild
3. khulna	6. Dumuria	25	1. muslim	2. Primary	0. Not currently employed	<5 members	1	1	1	0	0	1	1	1	0	0	6	1. 5 or more	0. Unimproved toilet facilty	2. Always	2. Always	1. yes	2. 4+	1. IFA >90	3. Middle	12.9	0. Non-anaemic
2. Patuakhali	3. Rangabali	30	1. muslim	2. Primary	0. Not currently employed	<5 members	0	0	0	0	0	0	0	0	0	0	0	0. less than 5	0. Unimproved toilet facilty	1. Occational	1. Occational	0. no	1. 1-3	1. IFA >90	1. Poorest	12.9	0. Non-anaemic
3. khulna	6. Dumuria	30	1. muslim	3. Secondary	0. Not currently employed	<5 members	1	0	0	0	0	0	0	1	0	0	2	0. less than 5	0. Unimproved toilet facilty	2. Always	2. Always	0. no	1. 1-3	1. IFA >90	3. Middle	12.9	0. Non-anaemic
4. Satkhira	8. Tala	24	1. muslim	3. Secondary	0. Not currently employed	<5 members	1	0	0	0	0	0	0	0	0	0	1	0. less than 5	1. Improved toilet facility	1. Occational	2. Always	1. yes	2. 4+	1. IFA >90	5. Richest	9.8	2. moderate/severe
3. khulna	6. Dumuria	19	1. muslim	3. Secondary	0. Not currently employed	<5 members	1	1	0	0	0	0	1	0	0	0	3	0. less than 5	0. Unimproved toilet facilty	1. Occational	2. Always	1. yes	1. 1-3	1. IFA >90	1. Poorest	13.3	0. Non-anaemic
2. Patuakhali	3. Rangabali	20	1. muslim	2. Primary	0. Not currently employed	>= 5 members	0	0	0	1	0	0	1	0	0	0	2	0. less than 5	0. Unimproved toilet facilty	2. Always	1. Occational	1. yes	2. 4+	1. IFA >90	2. Poorer	13.8	0. Non-anaemic
2. Patuakhali	3. Rangabali	25	1. muslim	3. Secondary	0. Not currently employed	<5 members	1	0	0	1	0	1	0	0	0	0	3	0. less than 5	1. Improved toilet facility	2. Always	2. Always	1. yes	2. 4+	1. IFA >90	5. Richest	12.3	0. Non-anaemic
3. khulna	6. Dumuria	19	1. muslim	3. Secondary	0. Not currently employed	<5 members	1	1	0	0	0	1	0	0	0	0	3	0. less than 5	1. Improved toilet facility	2. Always	2. Always	1. yes	1. 1-3	1. IFA >90	1. Poorest	12.1	0. Non-anaemic
2. Patuakhali	4. Galachipa	20	1. muslim	3. Secondary	0. Not currently employed	>= 5 members	1	1	0	0	0	0	0	0	0	0	2	0. less than 5	0. Unimproved toilet facilty	2. Always	1. Occational	1. yes	2. 4+	1. IFA >90	2. Poorer	13.8	0. Non-anaemic
3. khulna	6. Dumuria	35	2. non-muslim	3. Secondary	1. Currently employed	>= 5 members	1	0	0	0	0	0	1	1	0	0	3	0. less than 5	1. Improved toilet facility	2. Always	2. Always	1. yes	2. 4+	1. IFA >90	3. Middle	13.1	0. Non-anaemic
3. khulna	6. Dumuria	31	1. muslim	2. Primary	0. Not currently employed	>= 5 members	1	0	0	0	0	0	1	0	0	0	2	0. less than 5	1. Improved toilet facility	2. Always	2. Always	0. no	2. 4+	1. IFA >90	3. Middle	12.2	0. Non-anaemic
4. Satkhira	8. Tala	23	1. muslim	3. Secondary	0. Not currently employed	>= 5 members	1	1	0	0	0	0	0	1	0	0	3	0. less than 5	1. Improved toilet facility	2. Always	2. Always	1. yes	1. 1-3	1. IFA >90	5. Richest	12	0. Non-anaemic
2. Patuakhali	4. Galachipa	25	1. muslim	2. Primary	0. Not currently employed	>= 5 members	1	0	0	0	0	0	1	0	0	0	2	0. less than 5	1. Improved toilet facility	2. Always	2. Always	1. yes	1. 1-3	1. IFA >90	3. Middle	13.4	0. Non-anaemic
4. Satkhira	7. Satkhira Sadar	18	1. muslim	3. Secondary	0. Not currently employed	<5 members	1	0	0	0	0	1	0	0	0	0	2	0. less than 5	1. Improved toilet facility	1. Occational	2. Always	1. yes	2. 4+	1. IFA >90	3. Middle	13.6	0. Non-anaemic
3. khulna	5. Batiaghata	27	2. non-muslim	4. Higher	0. Not currently employed	>= 5 members	1	0	1	0	0	1	1	1	0	0	5	1. 5 or more	1. Improved toilet facility	2. Always	2. Always	1. yes	1. 1-3	1. IFA >90	3. Middle	11.9	1. mild
3. khulna	6. Dumuria	19	2. non-muslim	3. Secondary	0. Not currently employed	<5 members	1	1	0	1	0	0	1	0	0	0	4	0. less than 5	0. Unimproved toilet facilty	2. Always	2. Always	1. yes	1. 1-3	1. IFA >90	4. Richer	11.8	1. mild
3. khulna	6. Dumuria	20	2. non-muslim	3. Secondary	0. Not currently employed	<5 members	1	0	0	0	0	1	1	1	1	0	5	1. 5 or more	1. Improved toilet facility	2. Always	2. Always	1. yes	1. 1-3	1. IFA >90	4. Richer	13.6	0. Non-anaemic
3. khulna	5. Batiaghata	22	2. non-muslim	3. Secondary	0. Not currently employed	>= 5 members	1	1	0	0	0	0	0	1	0	0	3	0. less than 5	0. Unimproved toilet facilty	2. Always	2. Always	1. yes	2. 4+	1. IFA >90	1. Poorest	9.8	2. moderate/severe
3. khulna	6. Dumuria	19	2. non-muslim	4. Higher	1. Currently employed	>= 5 members	1	0	0	0	0	0	0	0	0	1	2	0. less than 5	1. Improved toilet facility	2. Always	2. Always	1. yes	2. 4+	1. IFA >90	5. Richest	14.5	0. Non-anaemic
3. khulna	6. Dumuria	20	2. non-muslim	3. Secondary	0. Not currently employed	>= 5 members	1	0	0	1	0	0	0	0	0	0	2	0. less than 5	1. Improved toilet facility	2. Always	2. Always	0. no	2. 4+	1. IFA >90	3. Middle	12.5	0. Non-anaemic
4. Satkhira	8. Tala	26	1. muslim	4. Higher	0. Not currently employed	>= 5 members	1	1	1	1	0	1	0	1	0	0	6	1. 5 or more	1. Improved toilet facility	2. Always	2. Always	1. yes	2. 4+	1. IFA >90	5. Richest	12.7	0. Non-anaemic
4. Satkhira	9. Kalaroa	20	1. muslim	4. Higher	0. Not currently employed	>= 5 members	0	1	0	0	0	0	0	0	0	0	1	0. less than 5	1. Improved toilet facility	2. Always	2. Always	0. no	2. 4+	1. IFA >90	3. Middle	12.4	0. Non-anaemic
3. khulna	5. Batiaghata	23	2. non-muslim	4. Higher	0. Not currently employed	>= 5 members	1	0	0	0	0	1	1	0	0	0	3	0. less than 5	1. Improved toilet facility	2. Always	2. Always	1. yes	2. 4+	1. IFA >90	4. Richer	11.4	1. mild
3. khulna	6. Dumuria	25	2. non-muslim	4. Higher	0. Not currently employed	>= 5 members	1	0	0	0	0	1	1	1	0	0	4	0. less than 5	1. Improved toilet facility	2. Always	2. Always	1. yes	1. 1-3	1. IFA >90	4. Richer	13.2	0. Non-anaemic
4. Satkhira	7. Satkhira Sadar	22	1. muslim	2. Primary	0. Not currently employed	<5 members	1	1	1	1	0	0	1	1	0	1	7	1. 5 or more	1. Improved toilet facility	2. Always	2. Always	0. no	1. 1-3	1. IFA >90	4. Richer	13	0. Non-anaemic
4. Satkhira	9. Kalaroa	25	1. muslim	3. Secondary	0. Not currently employed	>= 5 members	1	0	0	1	0	1	1	0	0	0	4	0. less than 5	1. Improved toilet facility	1. Occational	2. Always	1. yes	1. 1-3	1. IFA >90	2. Poorer	12.6	0. Non-anaemic
2. Patuakhali	2. Patuakhali Sadar	21	1. muslim	3. Secondary	0. Not currently employed	>= 5 members	1	1	0	1	0	0	1	1	0	0	5	1. 5 or more	1. Improved toilet facility	2. Always	2. Always	1. yes	1. 1-3	1. IFA >90	5. Richest	13.7	0. Non-anaemic
3. khulna	6. Dumuria	22	1. muslim	3. Secondary	0. Not currently employed	<5 members	1	0	0	0	0	0	1	1	0	1	4	0. less than 5	1. Improved toilet facility	2. Always	2. Always	1. yes	2. 4+	1. IFA >90	3. Middle	12.2	0. Non-anaemic
4. Satkhira	8. Tala	22	1. muslim	3. Secondary	0. Not currently employed	>= 5 members	1	0	0	1	0	1	0	1	0	0	4	0. less than 5	1. Improved toilet facility	2. Always	2. Always	0. no	2. 4+	1. IFA >90	4. Richer	11.7	1. mild
3. khulna	6. Dumuria	22	1. muslim	3. Secondary	0. Not currently employed	<5 members	1	1	0	0	0	0	1	0	0	0	3	0. less than 5	1. Improved toilet facility	2. Always	2. Always	1. yes	2. 4+	1. IFA >90	5. Richest	12.7	0. Non-anaemic
4. Satkhira	7. Satkhira Sadar	24	1. muslim	3. Secondary	0. Not currently employed	<5 members	1	0	1	0	0	1	1	1	0	0	5	1. 5 or more	0. Unimproved toilet facilty	1. Occational	2. Always	1. yes	1. 1-3	1. IFA >90	1. Poorest	13.1	0. Non-anaemic
3. khulna	6. Dumuria	25	2. non-muslim	3. Secondary	1. Currently employed	>= 5 members	1	0	0	0	0	1	1	1	1	0	5	1. 5 or more	0. Unimproved toilet facilty	2. Always	2. Always	1. yes	1. 1-3	1. IFA >90	3. Middle	12.3	0. Non-anaemic
3. khulna	6. Dumuria	20	1. muslim	3. Secondary	0. Not currently employed	<5 members	1	0	0	0	0	1	1	1	0	0	4	0. less than 5	0. Unimproved toilet facilty	1. Occational	2. Always	1. yes	2. 4+	1. IFA >90	1. Poorest	12.4	0. Non-anaemic
2. Patuakhali	2. Patuakhali Sadar	35	1. muslim	2. Primary	0. Not currently employed	>= 5 members	1	0	0	0	0	0	1	0	0	0	2	0. less than 5	1. Improved toilet facility	2. Always	2. Always	0. no	1. 1-3	1. IFA >90	1. Poorest	12.1	0. Non-anaemic
3. khulna	6. Dumuria	21	2. non-muslim	4. Higher	0. Not currently employed	<5 members	1	0	0	0	0	1	0	0	0	0	2	0. less than 5	1. Improved toilet facility	2. Always	2. Always	1. yes	2. 4+	1. IFA >90	4. Richer	7.5	2. moderate/severe
4. Satkhira	7. Satkhira Sadar	20	1. muslim	3. Secondary	0. Not currently employed	>= 5 members	1	0	0	0	0	1	1	0	0	0	3	0. less than 5	1. Improved toilet facility	1. Occational	2. Always	1. yes	2. 4+	1. IFA >90	4. Richer	13.8	0. Non-anaemic
3. khulna	6. Dumuria	32	2. non-muslim	4. Higher	0. Not currently employed	>= 5 members	1	0	0	0	0	0	1	1	0	0	3	0. less than 5	1. Improved toilet facility	2. Always	2. Always	1. yes	2. 4+	1. IFA >90	5. Richest	12.7	0. Non-anaemic
2. Patuakhali	2. Patuakhali Sadar	26	1. muslim	3. Secondary	1. Currently employed	<5 members	1	0	1	1	0	1	1	1	0	1	7	1. 5 or more	1. Improved toilet facility	2. Always	2. Always	1. yes	2. 4+	1. IFA >90	5. Richest	12.6	0. Non-anaemic
4. Satkhira	8. Tala	30	1. muslim	3. Secondary	0. Not currently employed	<5 members	0	0	0	1	0	0	1	1	0	0	3	0. less than 5	1. Improved toilet facility	1. Occational	1. Occational	1. yes	1. 1-3	1. IFA >90	2. Poorer	11.9	1. mild
4. Satkhira	8. Tala	21	1. muslim	3. Secondary	0. Not currently employed	<5 members	0	1	0	0	0	1	1	1	0	0	4	0. less than 5	1. Improved toilet facility	2. Always	2. Always	1. yes	2. 4+	1. IFA >90	5. Richest	12.8	0. Non-anaemic
2. Patuakhali	2. Patuakhali Sadar	30	1. muslim	4. Higher	0. Not currently employed	>= 5 members	1	0	0	0	0	1	1	1	0	1	5	1. 5 or more	1. Improved toilet facility	2. Always	2. Always	1. yes	2. 4+	1. IFA >90	4. Richer	12.5	0. Non-anaemic
3. khulna	6. Dumuria	25	1. muslim	3. Secondary	0. Not currently employed	>= 5 members	0	0	0	0	0	1	1	1	0	0	3	0. less than 5	1. Improved toilet facility	2. Always	2. Always	1. yes	2. 4+	1. IFA >90	4. Richer	14.2	0. Non-anaemic
4. Satkhira	8. Tala	20	1. muslim	3. Secondary	0. Not currently employed	>= 5 members	0	0	0	1	0	1	1	1	0	0	4	0. less than 5	1. Improved toilet facility	2. Always	2. Always	1. yes	1. 1-3	1. IFA >90	2. Poorer	11.4	1. mild
3. khulna	6. Dumuria	20	1. muslim	3. Secondary	0. Not currently employed	>= 5 members	0	0	0	1	0	1	1	1	0	0	4	0. less than 5	1. Improved toilet facility	2. Always	2. Always	1. yes	2. 4+	1. IFA >90	3. Middle	11.8	1. mild
4. Satkhira	8. Tala	23	1. muslim	3. Secondary	0. Not currently employed	>= 5 members	0	0	0	0	0	1	1	1	0	0	3	0. less than 5	1. Improved toilet facility	2. Always	2. Always	1. yes	2. 4+	1. IFA >90	2. Poorer	12.2	0. Non-anaemic
2. Patuakhali	4. Galachipa	21	1. muslim	4. Higher	0. Not currently employed	<5 members	0	1	0	0	0	1	1	1	0	0	4	0. less than 5	1. Improved toilet facility	2. Always	2. Always	1. yes	2. 4+	1. IFA >90	4. Richer	13.5	0. Non-anaemic
2. Patuakhali	2. Patuakhali Sadar	25	1. muslim	3. Secondary	0. Not currently employed	<5 members	1	0	0	0	0	0	0	1	0	0	2	0. less than 5	1. Improved toilet facility	2. Always	2. Always	1. yes	2. 4+	1. IFA >90	4. Richer	12.7	0. Non-anaemic
3. khulna	6. Dumuria	20	1. muslim	4. Higher	1. Currently employed	>= 5 members	1	1	1	0	0	0	0	1	0	0	4	0. less than 5	1. Improved toilet facility	2. Always	2. Always	1. yes	2. 4+	1. IFA >90	1. Poorest	11.3	1. mild
2. Patuakhali	4. Galachipa	18	1. muslim	2. Primary	0. Not currently employed	<5 members	0	0	0	0	0	0	1	1	0	0	2	0. less than 5	1. Improved toilet facility	2. Always	2. Always	1. yes	1. 1-3	1. IFA >90	3. Middle	11.9	1. mild
2. Patuakhali	2. Patuakhali Sadar	23	1. muslim	3. Secondary	0. Not currently employed	>= 5 members	1	0	0	1	0	0	0	1	0	0	3	0. less than 5	1. Improved toilet facility	2. Always	2. Always	1. yes	2. 4+	1. IFA >90	4. Richer	12.1	0. Non-anaemic
